# Supplementary material for: Classic motor chunking theory fails to account for behavioural diversity and speed in a complex naturalistic task
Source: PLoS One. 2019 Jun 13;14(6):e0218251. doi: 10.1371/journal.pone.0218251 (PMC6564011; doi:10.1371/journal.pone.0218251)
Supplement: S1 File — (CSV) [file pone.0218251.s008.csv]

Gameid	leagueidx	Race	CriticalSequenceCount	ProportionCSAction	totaltimesavings	rawspeed
100	5	Zerg	5	0.16657027183343	-18.7300442708937	373.8890820649146
1000	6	Terran	8	0.13659078289839	-34.6245596393044	433.6927200340015
1004	4	Protoss	10	0.261749571183533	-88.7968774614594	1051.1599550103538
1008	4	Zerg	3	0.139344262295082	-13.5465240414133	609.2248831811287
1009	5	Zerg	5	0.154398563734291	7.21061128312286	708.3106083679816
1010	6	Zerg	9	0.167754897036665	19.9408643131814	317.6922832544397
1013	1	Terran	8	0.253853127833182	-15.5326937568113	868.0781617576847
1016	1	Protoss	3	0.115942028985507	-16.2746242952202	2343.182510485742
102	5	Protoss	2	0.0484261501210654	1.53948832091773	733.745698415843
1021	5	Terran	5	0.128440366972477	11.1103681424348	511.9462661199081
1023	4	Protoss	2	0.069377990430622	19.4433274953886	706.7137809187279
1025	3	Protoss	5	0.207872078720787	20.4696060620468	1068.1021960181151
1029	2	Zerg	9	0.189381129523165	-48.1888901042491	712.2659316082252
1030	2	Protoss	1	0.0837696335078534	-4.76058203742661	566.735997370345
1031	2	Protoss	3	0.167058823529412	-30.8636038228398	1175.0329009212257
1032	4	Protoss	0	0	0	1484.8691830249754
1033	2	Protoss	0	0	0	907.8117198493032
1034	5	Zerg	11	0.327327327327327	230.354050104104	292.196028471581
1043	3	Protoss	3	0.0894941634241245	-15.3644089078446	782.2767382189124
1047	4	Terran	2	0.0470914127423823	7.55582343366584	611.8752753438739
105	4	Protoss	1	0.032171581769437	7.65494965622147	1180.2334501764449
1053	3	Random (Ze	3	0.133333333333333	54.5107854580858	702.2274655206315
1055	4	Random (Te	3	0.0801924619085806	9.45543067288415	602.6601418661974
106	5	Zerg	12	0.245345575108391	33.8784368220019	373.49109597227203
1061	4	Zerg	5	0.0997458703939009	10.7334305426784	519.5344970906068
1062	4	Terran	3	0.1194743130227	-30.0890987229206	737.6807317792859
1063	4	Protoss	5	0.177267987486966	5.63323361396857	660.3057215490771
1064	5	Terran	7	0.170100369783413	9.7434165508389	635.1061262336935
1071	2	Protoss	6	0.212765957446809	-2.89847116963313	870.6478490644888
1074	1	Protoss	4	0.288	-0.566887211333068	1565.4596972400948
1076	5	Zerg	13	0.212248714352501	68.8625404695441	462.35077628695336
1077	5	Protoss	10	0.197518610421836	-44.9891897666609	501.66301288772274
1083	2	Terran	4	0.14297385620915	-55.2164310557683	1183.9363515817388
1091	3	Protoss	2	0.118254879448909	-3.87296292691272	967.6045980570501
1093	2	Terran	6	0.145437702640111	-124.738836476086	714.0816909454442
1094	3	Terran	4	0.0623471882640587	12.8952010532728	1146.0792628418185
1105	6	Protoss	6	0.0979843225083987	19.8452051467614	692.8710497689275
1106	5	Zerg	9	0.233333333333333	-46.7152251687026	488.45297174788016
1107	4	Protoss	3	0.030622009569378	12.2777784751319	717.1234743198083
1108	4	Random (Pr	2	0.112582781456954	1.21619685316531	1021.1479745529925
1110	4	Protoss	2	0.0543364681295716	-12.1658115041686	796.5207971580137
1111	4	Protoss	1	0.0134793597304128	2.76707840135367	807.5522284403744
1118	4	Protoss	1	0.0186721991701245	2.75638643359416	828.349430923941
1124	4	Random (Pr	5	0.166032953105196	-30.6309625193905	773.7782042155436
1125	6	Zerg	11	0.285714285714286	77.7960448772601	494.7506951247267
1127	2	Zerg	5	0.267669172932331	18.6521580428811	1038.3245594908058
1128	1	Terran	0	0	0	1197.6047904191619
1132	3	Terran	3	0.103030303030303	-31.2492614865093	926.3547938860585
1137	4	Terran	10	0.215724244771495	-63.7650731942263	867.0094243924433
1141	1	Terran	8	0.206611570247934	-28.517574558017	973.8710399968837
1143	4	Zerg	7	0.123368146214099	-18.6828361833452	673.4687005421423
1150	3	Protoss	4	0.104604889141558	-17.9524822805	770.0897154518502
1154	3	Protoss	1	0.014367816091954	7.19868405645842	896.9897025582146
1156	2	Protoss	2	0.0379746835443038	6.06192468297544	787.9040963133967
1159	2	Protoss	0	0	0	1036.1405835543767
1164	6	Zerg	5	0.12227602905569	-37.8620439088038	513.7637303356933
1167	4	Zerg	9	0.167292225201072	-49.1265124609385	452.0959166696806
1168	6	Zerg	9	0.180069257406695	78.4451339683185	484.5008188063838
1169	4	Zerg	4	0.0708446866485014	-0.472499010438739	395.5993527994589
1173	1	Protoss	6	0.403166869671133	48.2247934642631	1914.905432395221
1174	5	Random (Ze	1	0.0292682926829268	1.76912608478408	515.2859579423603
1175	4	Zerg	1	0.0445682451253482	-0.150326266526981	510.9992590510744
1178	2	Terran	3	0.258064516129032	-20.1945264895716	638.1783836217899
1179	6	Zerg	9	0.19574780058651	-40.2813212403854	356.45286623749735
118	5	Protoss	5	0.18859649122807	1.36098857213308	556.0096300867931
1182	4	Protoss	9	0.220183486238532	-49.8063603864572	753.931754097619
1193	3	Protoss	6	0.114485981308411	22.4188585843554	707.8543518885552
1208	4	Zerg	5	0.135673624288425	13.057433516369	373.09534824719805
1210	4	Protoss	4	0.162808641975309	8.93126935036366	746.881768616028
1211	6	Protoss	9	0.188728216536893	2.5870970657366	441.25758411472697
1212	2	Zerg	4	0.232	5.53075225943589	1110.1489819933834
1216	7	Zerg	7	0.16204217536071	-5.33002202400468	294.25785227078785
1221	6	Protoss	2	0.0828025477707006	-6.64712763843477	681.4867314533386
1228	1	Terran	1	0.0417827298050139	2.08976442758217	880.9951721464568
1232	3	Protoss	4	0.18559377027904	-18.6310980647142	972.3937416738784
1233	2	Terran	3	0.0992282249173098	-28.2878180737403	880.0415379605918
1235	3	Zerg	0	0	0	822.7608563294993
1237	3	Terran	2	0.110236220472441	-0.159513155566813	969.6969696969697
1238	3	Protoss	4	0.181818181818182	11.0134099496462	1172.0306603220738
1240	3	Terran	1	0.07202216066482	-3.93126947333501	436.9827217031839
1247	1	Terran	5	0.240266963292547	20.224541291349	1462.0951823963737
1248	4	Terran	3	0.124317768344451	21.4375550619588	616.6786919011589
1249	6	Protoss	4	0.0862196020633751	-6.53116902789954	433.90159979519836
1253	3	Zerg	10	0.198955916473318	44.0839511273439	496.1572620057654
1255	3	Zerg	6	0.125921375921376	-19.0499320029465	500.01000020000396
1256	5	Zerg	4	0.14378478664193	-18.2896069162134	543.0709576513267
1259	6	Protoss	6	0.129055515501081	-21.816387291566	360.54745525606086
1262	6	Protoss	13	0.209124209124209	-13.6792440617115	357.4096379082959
1264	4	Terran	1	0.019047619047619	-0.793730901812795	588.5226316377996
1265	3	Terran	2	0.0646766169154229	-8.02977904341437	891.6470504315571
127	4	Zerg	3	0.0990909090909091	-8.82445565310027	522.7364206146335
1273	5	Terran	2	0.0625	-11.369225970958	666.1914500989294
1274	5	Zerg	10	0.241862794191287	-31.3962193272823	400.5431364930846
1275	2	Zerg	11	0.237617135207497	45.434175539972	491.33530195010997
1277	6	Zerg	8	0.205490196078431	-47.6308158538224	384.2370588958564
1279	3	Protoss	4	0.15296803652968	-22.5067412890674	1168.156065650371
1281	5	Protoss	5	0.153951890034364	16.4564847166442	642.4712012284049
1285	6	Terran	5	0.113102349661489	3.69892074364363	314.8485735785374
1286	6	Terran	2	0.116731517509728	19.4906629829884	339.6739130434783
1289	4	Zerg	4	0.110275689223058	8.45031220542336	461.4504309947025
1291	4	Terran	11	0.248065764023211	-19.5164425348251	568.8411567953765
1292	3	Zerg	3	0.120879120879121	-35.6966191417616	645.9948320413437
1293	6	Terran	3	0.097212780421482	-24.0502042657546	623.6007957146154
1298	1	Zerg	5	0.136997538966366	2.58839532056169	730.9033234174116
1299	4	Terran	6	0.258724428399519	0.456897575844607	1146.3683052090976
1301	2	Protoss	3	0.118948824343015	-31.5883816654729	1214.933968338821
1302	4	Protoss	5	0.095724907063197	1.50348259221726	623.3986447313463
1309	6	Protoss	3	0.0701168614357262	2.53667309932435	421.55672467287195
1310	4	Zerg	7	0.172946859903382	39.9115165403728	475.66724222402974
1312	2	Protoss	7	0.225026288117771	-59.316206076505	833.8266807861319
1314	2	Terran	4	0.171052631578947	33.4607330562608	1014.9914233224729
1318	4	Random (Te	7	0.141164348274086	-26.0307512465601	821.1663847328747
1319	4	Protoss	3	0.101210121012101	2.96293377043793	1146.9862935137924
132	5	Protoss	6	0.119205298013245	-23.6973009387149	521.1617738262133
1325	4	Zerg	2	0.0957943925233645	1.88606747407731	546.3435954872019
1333	6	Terran	5	0.0985054347826087	-16.844083497962	371.5911159995986
1335	2	Terran	2	0.1630615640599	13.027249613582	1201.5331563074483
1336	5	Terran	10	0.277349228611501	2.54535880588145	430.0668323857528
1337	4	Zerg	9	0.210131332082552	52.7767459561145	699.7068228412294
1338	1	Zerg	5	0.143446852425181	4.32040953164258	1383.6425774493932
1339	3	Zerg	2	0.0680933852140078	8.56339355412156	656.3273235628074
1340	4	Zerg	5	0.126078301260783	-10.2489430112747	384.30055377709806
1341	5	Random (Te	5	0.116993464052288	10.760293829069	547.6541235617234
1344	5	Zerg	6	0.194963444354184	-10.2087598152499	605.1949938270111
1346	5	Zerg	9	0.236566186107471	-4.69860819778015	525.1190707492924
1348	6	Terran	5	0.140974967061924	-4.223062342828	588.1349652118167
1351	4	Zerg	1	0.0179602309172547	4.59941409635697	448.058785312633
1352	6	Zerg	10	0.238854296388543	16.259610707046	209.38549544795933
1356	5	Random (Pr	11	0.222998544395924	16.464204746722	417.48423996994114
1358	6	Zerg	8	0.126595744680851	7.65572445451255	455.15163376678936
1361	5	Zerg	10	0.156307977736549	-20.5780367727275	355.19436235508067
1364	4	Protoss	0	0	0	897.9562515714235
1365	2	Zerg	0	0	0	1023.3005536055995
1366	1	Zerg	5	0.19572192513369	28.8295096171678	620.2358136563522
1369	2	Protoss	2	0.0769230769230769	5.43195681090731	1301.4732677390803
1375	3	Terran	8	0.201581027667984	-1.16257062901059	590.5035223535109
1379	5	Zerg	5	0.136789506558401	-27.6530290186934	483.76953219486234
138	6	Protoss	8	0.14484930274404	-26.4396556412964	448.7605234342746
1382	3	Terran	5	0.148346738159071	19.4221218163437	841.6162398269636
1383	6	Protoss	5	0.162420382165605	0.534767918582389	533.3333333333334
139	5	Zerg	4	0.12199036918138	-35.6393366633723	602.9617481067002
1390	5	Protoss	4	0.0924287118977384	6.99484950292847	403.5284527912063
1392	2	Terran	1	0.071969696969697	-9.58179780434756	1157.5011864387159
1397	3	Zerg	2	0.0385989992852037	10.7146878375436	616.1011884591926
1399	5	Terran	3	0.0662251655629139	-6.13688877751156	474.34504807487053
140	5	Terran	5	0.135416666666667	-15.1584968710858	714.9904906264748
1402	5	Zerg	8	0.182099961255327	28.2465646041917	575.1522715638965
1403	5	Zerg	9	0.210857142857143	-14.2782078174547	417.90296293200714
1408	3	Zerg	9	0.434704021690014	230.440380067487	272.64151457814177
141	4	Zerg	1	0.031413612565445	2.00538493772675	276.88865753303276
1411	6	Protoss	6	0.101587301587302	10.9749101144747	300.5999975952
1413	3	Protoss	4	0.222222222222222	0.314595425138123	1315.9279924202544
1414	5	Protoss	11	0.233188720173536	-8.51898696663181	670.2278104327661
1416	4	Protoss	9	0.2099533437014	-14.5986029465833	566.4855801095583
1417	4	Protoss	6	0.147151898734177	-23.1335214826088	584.023454381928
142	4	Zerg	10	0.230273257599018	4.75751231365592	462.03675040312703
1422	5	Zerg	5	0.106562703053931	-31.3179713327675	575.1059632737332
1427	5	Protoss	4	0.0698689956331878	-0.798411932726339	507.74050398322424
1430	4	Zerg	7	0.153546375681995	3.49066289924698	519.4778208944368
1431	4	Terran	4	0.188006482982172	-1.71456298296332	322.02074457636564
1433	2	Zerg	10	0.261433868974042	21.9304567693638	634.5821910853892
1436	5	Terran	10	0.17887394120578	-53.0397963424717	585.0485005206931
1439	6	Zerg	7	0.238719068413392	-0.00143760095996015	527.1258987496574
144	6	Protoss	10	0.210397253555665	42.8350721729127	224.249940013141
1447	1	Terran	1	0.0453257790368272	-1.66647634889538	826.5487457122782
1454	4	Random (Pr	4	0.063968015992004	2.6364365736022	313.61824505502426
1455	5	Zerg	6	0.126353790613718	-16.7625321624418	389.5992582030124
1463	7	Terran	6	0.148158640226629	-24.5379005287763	297.0258798649126
1464	6	Protoss	9	0.215969215969216	-17.9831450655007	807.2784222550516
1468	5	Protoss	10	0.239120476408612	19.4894271879097	428.56836736880456
1469	1	Zerg	1	0.0124223602484472	-1.90697357457955	1086.8974512254767
1477	3	Protoss	5	0.141630901287554	-21.3405972379571	868.8927699432612
1478	2	Zerg	1	0.0121951219512195	1.35073543505238	674.2633672712561
1479	4	Zerg	5	0.155900086132644	12.7259018804662	358.3882563336165
1482	4	Zerg	4	0.120982986767486	-25.6585557332539	384.32566219311593
1484	5	Zerg	6	0.176706827309237	-30.7485856011197	504.2406639841064
1486	4	Terran	9	0.173215717722534	2.30859274563429	469.86961118289685
1488	3	Zerg	0	0	0	797.4926830046334
149	5	Terran	7	0.155752212389381	-24.0547163908944	809.5265079455027
1491	3	Terran	1	0.0375690607734807	-5.05905931629712	493.0164223770294
1493	6	Protoss	7	0.138361045130641	18.2020815180376	463.20099680854514
1495	2	Protoss	6	0.231751824817518	10.7302260259022	712.0782716436191
1496	5	Terran	2	0.065775950668037	1.59943362128757	538.5667661219961
1498	4	Protoss	5	0.136574074074074	-3.57219483264174	563.2533513574405
1502	4	Protoss	5	0.1850699844479	8.12153743493363	801.3013133328525
1506	5	Protoss	2	0.0525139664804469	6.93396840792353	377.95323206706405
1514	6	Zerg	7	0.217772215269086	-17.0684150191357	405.51500405515003
1518	5	Zerg	1	0.0671140939597315	-5.83877039625011	461.5334911777873
1520	5	Zerg	2	0.092741935483871	-4.44924256584929	362.64864061157067
1521	3	Zerg	8	0.227298364354202	-2.3319363292527	484.52898936943393
1525	6	Terran	8	0.158655583664619	-33.8531199994142	563.0218508780325
1526	5	Zerg	3	0.109108159392789	-1.81336256920824	544.4991968636847
1530	4	Protoss	4	0.143013100436681	1.25380648213783	651.3088050437353
1535	4	Zerg	6	0.307563025210084	26.3113573759008	431.18130742796035
1537	6	Protoss	5	0.188206388206388	-8.27463127159524	606.9950105010136
154	5	Protoss	6	0.191240875912409	1.41247723424493	590.0888673834279
1541	6	Terran	5	0.114117647058824	12.9847892886128	524.5488879563576
1542	4	Zerg	6	0.135056070209654	24.3464556986141	481.1810106725949
1543	4	Zerg	9	0.234228187919463	41.6345074170859	535.8109230414772
1545	6	Zerg	5	0.0886524822695035	-6.55311309687562	320.3464867600797
1551	5	Random (Ze	10	0.266272189349112	106.40784124817	480.92414383479286
1552	4	Protoss	6	0.224550898203593	19.2888977692086	589.261302031773
1553	5	Zerg	1	0.046218487394958	3.4697551603353	429.00226942200527
1555	6	Zerg	8	0.224122412241224	6.32383745534264	287.39678862828384
1559	6	Zerg	13	0.423320436158987	150.260357761501	216.35561940450282
1562	6	Zerg	5	0.0987878787878788	-0.178935608439474	402.3335345001006
1563	5	Protoss	2	0.05	2.09461302230578	491.1711977209656
1564	4	Zerg	8	0.190184049079755	28.4747605621222	461.3312173608163
1566	4	Terran	5	0.181268882175227	-43.7662135095299	695.5021873543792
1568	5	Protoss	2	0.0612582781456954	-0.834880115940233	417.81042269880464
1575	3	Zerg	5	0.127358490566038	-2.58833013858461	454.8245514292861
1576	5	Zerg	10	0.261673601479427	-31.9195371623682	476.19047619047615
1578	4	Protoss	9	0.162951956414066	58.2911499523241	315.27143294018987
158	6	Terran	4	0.127441860465116	-16.3355746245519	398.6700367573774
1582	2	Terran	5	0.22070534698521	17.935930602917	666.6533335999945
1583	5	Zerg	4	0.121169259783121	-20.5591404737574	421.7896534997996
1588	3	Terran	2	0.0706713780918728	-14.7600471913829	831.1999202048077
1589	4	Zerg	12	0.273907399394202	-17.1283000785547	634.0631400074819
1595	3	Terran	9	0.23679060665362	-118.429095109474	963.6603675400642
1599	4	Terran	5	0.111314704535044	-5.28797140716364	613.2185388228658
160	3	Protoss	7	0.127856365614799	-21.7225019478993	928.1948466622111
1603	1	Terran	1	0.05859375	-12.6489011276558	974.0512740590665
1604	1	Protoss	8	0.284074605451937	0.623053181622538	1380.2431988516378
1605	5	Terran	0	0	0	329.42199616552796
1606	5	Protoss	6	0.216425619834711	45.7970149252969	673.7999622672021
1607	3	Zerg	13	0.292434339474716	30.2867221081526	600.3445977991366
1609	4	Zerg	5	0.0883804396590399	-10.6094525610597	423.5726660087172
161	3	Protoss	2	0.158584534731324	-10.3057758932857	1431.6597231170094
1611	2	Zerg	13	0.250972762645914	74.4998557011803	469.14437448980544
1615	4	Protoss	4	0.13953488372093	-28.8886322750579	801.26921042932
1616	6	Zerg	8	0.192016517549897	29.6051683831508	432.262331363658
162	5	Terran	11	0.135874067937034	-62.6817097871925	468.46306637184716
1620	3	Protoss	2	0.0441988950276243	7.86957765484609	734.3222205903949
1621	4	Zerg	8	0.194522754732179	-24.3386927444614	516.7985364265448
1623	5	Zerg	7	0.166164280331575	-12.7470298642749	434.5388890578763
1624	3	Random (Te	2	0.110726643598616	-10.7302737602903	708.6669973779321
1629	5	Protoss	8	0.165609584214235	-38.1840459090336	655.8538232998628
163	6	Protoss	10	0.126483279395901	-7.03204525784821	371.8702470334051
1640	4	Zerg	12	0.291495198902606	14.1112260486957	560.6826872399832
1642	5	Zerg	10	0.25328330206379	27.52395560578	387.28616962359655
1648	1	Random (Te	4	0.241545893719807	24.0099685943957	1359.1942696369592
1649	6	Terran	1	0.0851063829787234	1.27930808931118	694.9366912674257
1653	5	Zerg	6	0.163427561837456	-36.5947435332521	471.8561404998844
1655	6	Protoss	4	0.165710643722116	-5.49237885115798	671.4563889075405
1661	4	Random (Te	3	0.0927536231884058	-17.2000253414985	597.2787977972358
1663	6	Protoss	8	0.186030893216924	-2.19906437436617	460.5599487857337
1664	5	Terran	4	0.170731707317073	12.0857210215622	653.022842739039
1665	6	Zerg	4	0.157016683022571	6.09972745566135	397.9323435429508
1666	4	Terran	8	0.279437609841828	-51.5222796982313	851.9846983548176
1673	4	Random (Te	6	0.137290167865707	-14.4523779284032	785.9843274725101
1676	3	Terran	3	0.130390143737166	10.3910740201414	987.8689690599438
1679	1	Protoss	3	0.0578947368421053	2.18280024188944	1101.6127610822243
168	4	Protoss	2	0.0336206896551724	-3.66542351234098	661.0215426920764
1681	6	Terran	7	0.117036506800286	5.79883024721369	352.98270384751146
1686	5	Zerg	5	0.126436781609195	12.7010432837037	493.88325587597603
1688	3	Terran	3	0.0553505535055351	-0.248886638461002	367.62813678707715
169	6	Zerg	3	0.144534115920763	12.970415533252	370.1702042599187
1692	3	Protoss	5	0.208504801097394	23.7466148333328	880.6925766422715
1696	6	Terran	0	0	0	574.2802832350357
1701	4	Protoss	5	0.150394178289873	-25.4831353557812	718.6489399928136
1705	5	Protoss	10	0.308227589029881	19.840809131759	421.9053244451945
1709	4	Zerg	4	0.194513715710723	-9.48741866242923	610.2807901915672
1712	5	Zerg	2	0.0783645655877342	-5.74049266218707	585.9432221017784
1713	2	Protoss	1	0.04	-0.638160369550263	769.3668879878747
1714	2	Protoss	3	0.132591958939264	-21.4225105274556	925.4631943287615
1719	1	Zerg	0	0	0	1221.6575449569975
1731	4	Terran	3	0.110557768924303	-40.199906916982	812.8495252958771
1733	5	Zerg	9	0.138426626323752	14.0230240608659	350.441907245036
1734	4	Zerg	3	0.112280701754386	4.35995387067011	571.5690141006074
1742	5	Protoss	0	0	0	739.3988687197309
1745	4	Terran	3	0.0976800976800977	3.82432843725661	890.2579077158654
1748	4	Zerg	10	0.275531914893617	112.359365405868	805.7498307925356
175	3	Terran	6	0.178178178178178	6.27980961548414	740.0993213289223
1751	4	Zerg	3	0.112353269983231	22.6402506445735	539.1039014949351
1752	5	Zerg	13	0.270844540075309	175.390593369209	441.5322936719591
1753	3	Terran	3	0.100086281276963	0.875229928807997	1035.9903031307629
1755	4	Protoss	10	0.208224882873503	49.6546741832938	571.9220584618727
1756	6	Zerg	4	0.0930475692629378	-42.0418177287411	411.01520756267985
1757	4	Zerg	7	0.156807511737089	-6.80462513146082	385.7027697315894
1758	6	Terran	1	0.0950704225352113	3.14765877703481	353.2620215065918
1763	4	Terran	10	0.135198921105866	-42.1088178507874	488.4219574975212
1767	3	Terran	5	0.176598837209302	19.0715096915898	685.1098231046437
1768	6	Terran	6	0.142332108252589	8.97678338961575	398.33495986775273
1769	5	Zerg	12	0.30672268907563	6.0187369695862	341.81139530829677
1771	5	Protoss	4	0.142053445850914	15.3118983757215	554.1332801365384
1774	2	Zerg	3	0.0836473247927656	-12.3751195331151	450.1746677710951
1775	5	Protoss	1	0.0394736842105263	-4.92465344922238	541.732351714312
178	5	Zerg	10	0.235017626321974	1.66001846151784	381.35916406071243
1780	5	Zerg	6	0.162280701754386	-27.389241589089	413.893579682792
1781	6	Terran	2	0.0630914826498423	7.90184059317027	659.8482349059717
1782	5	Terran	12	0.261807363332094	-49.260352422374	489.1291056274304
1784	4	Terran	10	0.196003074558032	-59.8316387581879	696.5486016786822
1789	6	Random (Pr	2	0.0788013318534961	-18.371937633543	678.8958437996442
1793	4	Zerg	1	0.0195058517555267	2.90405918531392	360.7959157902332
1796	3	Zerg	2	0.0753623188405797	0	663.0508294765876
1799	5	Protoss	3	0.097165991902834	-2.05604682750251	646.0908274485226
180	4	Protoss	2	0.0818181818181818	0.136014368852784	887.3193196035458
1807	4	Random (Pr	2	0.0493827160493827	-3.10611806374509	814.7037737078798
1809	2	Zerg	3	0.13854748603352	-30.4825675049497	896.836856407451
181	2	Zerg	4	0.125274725274725	32.7498656449264	789.8457431263674
1810	3	Zerg	11	0.256833419288293	142.675658802784	612.294881214793
1811	4	Protoss	0	0	0	691.4290455513456
1814	2	Terran	5	0.214527027027027	-5.01757798504917	1699.0621177110233
1816	3	Terran	2	0.0373831775700935	6.29067066685366	1061.0192150579846
1817	5	Protoss	3	0.130516431924883	-28.8390096446812	865.7633868663693
182	5	Zerg	12	0.196629213483146	-52.8504737067126	365.6053144388507
1820	2	Terran	7	0.164329781267527	-34.3667290625957	932.6966124459036
1822	3	Protoss	10	0.207867679928476	31.5022817258412	709.0187180941576
1824	6	Protoss	2	0.0650477016478751	-0.450286490850132	392.49240527195803
1825	1	Zerg	3	0.0817610062893082	-6.61368639347887	1324.7489600720664
1826	1	Terran	0	0	0	1588.1334667365447
1830	1	Protoss	4	0.0795065113091158	-27.9999727527745	650.5715270865455
1839	3	Terran	3	0.0364372469635627	13.5630094698021	740.4664938911515
184	4	Protoss	4	0.196538936959209	12.2964805545576	589.4697130461437
1848	3	Zerg	8	0.162162162162162	32.7402097960468	579.6765404904064
1850	5	Zerg	5	0.128262490678598	8.78038607677318	661.152653536175
1852	1	Protoss	2	0.0731070496083551	1.30458422235904	1356.7968739400028
1855	4	Zerg	10	0.308719560094265	86.5713776516192	485.5311711011846
1858	6	Protoss	5	0.113247863247863	6.18214043729705	355.16913154043954
1860	4	Zerg	6	0.151006711409396	20.8549424201829	457.80209215556124
1861	6	Terran	2	0.0710059171597633	-16.152463321068	461.10785773900375
1862	2	Zerg	5	0.219914040114613	52.368456317854	636.5250822708668
1863	5	Zerg	9	0.170405727923628	58.9739878676208	454.7604322043148
1864	6	Zerg	3	0.0792767732962448	-11.194490253004	395.2397326598448
1865	5	Protoss	4	0.0987577639751553	-18.4647182072987	477.9657776503202
187	2	Protoss	14	0.275331338178709	-9.6851514694257	758.2650894752805
1875	5	Terran	3	0.0672538030424339	7.35812696926179	573.9506746790182
1876	2	Zerg	2	0.102137767220903	0.296393003263546	805.2632002770105
1885	4	Zerg	10	0.230701754385965	125.006141276658	400.7020299564838
1886	3	Terran	2	0.14004914004914	-3.77292002585752	1126.2910110714408
1890	2	Terran	3	0.121100917431193	-4.68778823311816	622.4557122760715
1901	5	Terran	4	0.114035087719298	-11.0709851386295	760.7108081791627
1902	1	Terran	4	0.127606752730884	-7.38509782144541	813.8550686893677
1905	3	Zerg	1	0.0141218005295675	2.66181946714846	515.3948439899808
1913	2	Terran	5	0.133580705009276	4.74439057046806	794.1108737601944
1914	4	Zerg	6	0.241219963031423	3.21791153110703	468.7924843188914
1915	5	Zerg	6	0.131740196078431	22.1817176813476	386.50181076098346
1917	6	Protoss	8	0.153601019757808	5.58778758465078	394.7965810616081
1920	5	Protoss	4	0.150943396226415	-22.7478521868362	460.12128797150933
1921	3	Terran	5	0.104646464646465	-5.15584026414092	531.8667992787886
1924	5	Protoss	6	0.196159122085048	-13.7818086091794	619.214217158426
1925	4	Protoss	3	0.261398176291793	12.7378644038453	895.3032392071194
1926	3	Terran	6	0.14983922829582	4.1005040439382	864.6480017984677
1927	5	Protoss	7	0.184102564102564	29.2664143260439	442.0456102660673
193	4	Terran	8	0.212253829321663	-52.8374984016588	497.0944827483361
1930	3	Random (Ze	1	0.024896265560166	-4.1780228543159	637.22678901421
1937	5	Zerg	5	0.195451751690227	-18.1256166670239	490.869821323385
1939	5	Zerg	7	0.153421164470888	-28.9692527708971	453.82552223971976
1944	4	Protoss	0	0	0	895.7122255761669
1947	6	Protoss	6	0.139508928571429	-3.78524509036635	492.69093005266853
1949	6	Random (Te	4	0.102869139258223	2.17156727567136	593.6444425975507
1953	3	Zerg	3	0.0841423948220065	7.91741383557689	585.5452304413253
1959	3	Zerg	4	0.171122994652406	-3.33419315866836	490.6001020448213
196	5	Terran	3	0.0634696755994358	-3.02406749263325	712.9463935606682
1966	2	Protoss	0	0	0	1292.557454178838
1969	3	Protoss	0	0	0	1149.4120757232677
1972	4	Protoss	7	0.246425567703953	4.92861218079827	536.0579371418462
1974	4	Terran	1	0.0175953079178886	0.0722880407343167	432.61389642358097
1979	6	Zerg	1	0.064	2.96864405938529	304.5484308142102
1982	2	Zerg	2	0.143382352941176	-9.35072016351936	1048.448819970853
1983	4	Zerg	0	0	0	554.4651075107844
1988	7	Terran	7	0.153722204318402	-12.2657430810565	348.1566844342628
1991	5	Protoss	11	0.204841713221601	-21.1157178473925	494.8045522018803
1995	5	Protoss	3	0.0303030303030303	4.87150882075865	453.1222387863575
2000	6	Protoss	13	0.176845342706503	-22.2576944319566	257.1732035808797
2001	5	Terran	1	0.023841059602649	0.764780781392043	448.35208192289247
201	3	Terran	4	0.118362831858407	-15.7098818228209	898.4483796483472
2012	2	Protoss	6	0.331869204489995	-32.1970895584179	933.2624053905238
2013	1	Zerg	2	0.0578703703703704	12.9293463624714	596.9080164746613
2014	5	Protoss	8	0.218430034129693	19.447503162855	879.5616264853597
2020	5	Zerg	4	0.12531328320802	-23.9201309335391	553.949103156402
2023	5	Zerg	4	0.140589569160998	-10.123003494124	415.5429692207322
2024	4	Terran	2	0.0461179217746643	-8.03339929772297	1162.6284704459845
2029	7	Zerg	9	0.192017738359202	7.10857445218967	255.62633564760378
203	6	Protoss	8	0.168653421633554	-8.68751761084565	464.5890245488841
2034	6	Protoss	1	0.0831826401446655	-6.97801713674602	605.6201550387597
2039	4	Zerg	7	0.182829888712242	-39.0220428583555	579.6933422219646
204	3	Protoss	1	0.0249653259361997	5.24909750332117	964.3294535144987
2040	5	Terran	4	0.128731343283582	-7.32573677442491	486.9971754163827
2043	5	Zerg	4	0.111111111111111	-4.63181240839525	449.6766824653075
2044	4	Protoss	5	0.0900962861072902	-10.6177088985485	478.2789609867852
2045	4	Terran	1	0.0402384500745156	6.46680449298026	761.6494280012796
2048	4	Zerg	10	0.266666666666667	17.6564917203714	308.69342421267737
2050	5	Zerg	8	0.238921001926782	-0.815628408866587	342.82854116170887
2051	1	Protoss	9	0.132829373650108	47.1388737297723	1059.512835998008
2055	5	Terran	7	0.167655786350148	30.0337332947089	411.3736589218719
2058	5	Protoss	2	0.0671685002895194	-13.3283824165888	468.60575729033405
2068	2	Zerg	3	0.227642276422764	11.133724355469	753.8578676376355
2070	6	Zerg	1	0.0152235965746908	0.450023512015303	433.86018421703426
2071	4	Terran	5	0.0911808669656203	1.04754158737067	568.9576695493855
2076	7	Protoss	6	0.132776617954071	-8.23324068067856	440.3889515219842
2077	3	Protoss	6	0.20993031358885	-0.117380500718212	1072.4780678235131
2079	4	Protoss	8	0.144250513347023	-6.66112035854775	405.7009091757375
2082	4	Zerg	1	0.101369863013699	-10.8939615430025	722.7470168616879
2089	5	Zerg	7	0.173355629877369	15.6235668319795	346.1105823310548
209	3	Protoss	2	0.0724252491694352	-26.5986543040212	831.7045785337048
2090	4	Zerg	6	0.206699928724163	0.0839713441455956	498.8476619010087
2092	6	Protoss	4	0.130824372759857	5.79400359825421	565.9309564233164
2095	1	Zerg	3	0.113602391629297	16.4605776049264	838.0473496752567
2099	3	Zerg	7	0.19023569023569	24.5003297655378	520.2751214842409
2101	4	Terran	6	0.19163179916318	-9.55514286432629	449.6220926311435
2105	3	Zerg	6	0.236316246741963	-20.8656929351943	701.1147724882562
2109	5	Terran	0	0	0	442.8894105141945
2110	5	Zerg	8	0.145980707395498	37.9300262551547	532.4274966856389
212	5	Zerg	4	0.138709677419355	-0.36303288979596	300.4726434681755
2123	3	Zerg	4	0.148527528809219	-17.8803526814899	669.94044229468
2125	3	Protoss	4	0.122544434050515	7.00761924420378	963.7160892401099
2128	5	Zerg	4	0.112272977435333	12.8215027946724	283.06399793929404
2129	3	Zerg	10	0.313935681470138	28.790724637475	562.350625615071
213	4	Protoss	4	0.111874386653582	15.8911801516004	899.9037103029975
2130	6	Protoss	8	0.135664873174481	-12.5515457376798	471.4045971376313
2138	2	Protoss	3	0.101449275362319	8.8916916741565	935.0688210652305
2142	4	Zerg	6	0.16214587100663	-0.314133680107005	646.9979296066252
2143	6	Zerg	9	0.13717277486911	-1.54771960428717	153.91269148662732
2146	3	Zerg	6	0.189072609633357	-33.1748727920456	456.3751038253361
2147	5	Zerg	3	0.0765661252900232	-28.2676169626577	511.6345701246342
215	2	Protoss	6	0.180495689655172	-3.6154549198892	811.115527184537
2153	2	Zerg	1	0.0228571428571429	2.15543475304904	802.8581751033681
2159	3	Terran	5	0.181155015197568	25.4530330172212	716.4350193437457
2161	6	Protoss	10	0.106711597865768	12.766213225766	261.0945606170187
2162	4	Terran	4	0.0625	1.66284088518228	483.9006261674103
2166	4	Protoss	2	0.0330275229357798	7.17895167394708	665.3138618143108
2170	4	Protoss	11	0.208188489764388	10.5340794834729	376.8025290985753
2175	5	Zerg	12	0.248010054461667	-20.1207303111885	413.88158847753664
2178	1	Protoss	2	0.141486810551559	-18.5009101230652	1074.0215663530525
2182	5	Protoss	4	0.110429447852761	12.1027370533505	550.3425882611926
2184	5	Terran	2	0.0328317373461012	-0.136481715757364	423.50629330351853
2186	4	Zerg	7	0.122110552763819	-60.1061092338374	548.5854723595211
2188	7	Protoss	6	0.132470498667682	-41.7759331327732	461.87669739686294
219	6	Terran	2	0.148710166919575	5.96319922882817	458.22164180814264
2191	2	Zerg	9	0.154802259887006	60.2170106816345	750.2494579447666
2195	5	Terran	7	0.186514886164623	-9.9229344627382	642.0834323211959
2198	6	Protoss	0	0	0	415.5671452614957
2199	5	Zerg	3	0.0260663507109005	-2.79274166461906	450.1462975467027
220	2	Protoss	2	0.101956745623069	-15.8055531513698	1089.9776554580628
2211	6	Terran	5	0.0804988662131519	-6.41223303098593	505.26996574269634
2212	2	Zerg	5	0.116331096196868	14.4461945138799	681.9003198112501
2214	6	Protoss	2	0.0447761194029851	-2.29746726196559	261.6725586604459
2220	3	Random (Ze	1	0.0709759188846641	-7.43973540973485	706.1099695666603
2221	2	Protoss	4	0.132628152969894	14.227320407847	1103.6309458117207
2224	5	Protoss	7	0.184935064935065	9.0818638454291	528.1085791238679
2226	4	Zerg	5	0.1463173504696	-21.4826738170026	370.1729447998105
2228	2	Terran	8	0.211522287636669	48.9233886433777	1173.9431576723055
2229	2	Zerg	8	0.305738476011289	-31.5279385838921	992.9500546122531
223	6	Zerg	12	0.344897959183673	77.3378419904769	331.301351709515
2231	1	Protoss	2	0.0717185385656292	-0.531667146696464	1238.4054291694015
2232	4	Protoss	5	0.12421875	-5.34609059033596	564.5443562500706
2237	2	Protoss	3	0.109473684210526	-24.044136742962	821.9696035640602
2241	4	Terran	0	0	0	1117.8680021463065
2246	5	Zerg	6	0.17262969588551	-9.3256012562733	241.8876915448157
2247	5	Terran	8	0.169804741980474	1.5455105634349	449.08700611656496
2249	3	Zerg	8	0.252665245202559	17.3163603484936	425.3056884635832
225	4	Terran	2	0.114391143911439	-4.91786728550392	608.0912623366515
2250	6	Terran	7	0.112824106517169	-59.651913625113	470.1590077764301
2253	2	Zerg	9	0.241777777777778	30.8289455068225	710.1516173703085
2257	5	Terran	10	0.154618473895582	1.10095342973483	438.81589917765905
226	4	Random (Te	6	0.166422287390029	16.8867273135616	558.5624835922271
2261	5	Protoss	1	0.0826306913996627	-6.75419377352062	668.5385746757588
2263	4	Zerg	9	0.147947327652982	7.90535298451445	425.47759860443347
2264	6	Terran	4	0.133333333333333	-9.57217742915975	481.19490318358555
2271	3	Protoss	1	0.0523560209424084	-7.45708209680268	1329.893342553927
2276	4	Terran	6	0.148171109733416	-17.4784354943678	845.0728030219803
2278	6	Protoss	10	0.329700272479564	192.66042723288	232.72862678473768
2279	5	Zerg	9	0.17282179992829	22.3332731851605	362.2820873244744
228	4	Zerg	6	0.131061598951507	32.2462879141544	500.53557306317754
2280	5	Terran	4	0.0473343298455406	-8.37909917057751	325.19796426074373
229	5	Protoss	8	0.199023199023199	-16.5680169721803	536.4058661345521
2291	5	Zerg	9	0.212008895478132	-17.4002561006291	309.94393114285623
2297	5	Zerg	2	0.0821917808219178	5.70168396350397	386.90257406282524
2299	5	Terran	3	0.151986183074266	14.0229172736549	640.9722266734184
230	3	Random (Pr	4	0.122509225092251	-32.5420370317838	688.3733737179047
2306	5	Terran	3	0.154628687690743	-6.63827555652904	884.0560491535164
2307	5	Zerg	6	0.167364016736402	-8.2946715080369	314.5564125470261
2308	6	Terran	6	0.131949331456721	-17.7927574646766	311.37030959549884
2309	5	Random (Pr	0	0	0	605.3708501828219
2310	5	Protoss	2	0.0781089414182939	-7.55880498714953	564.8249607446653
2311	5	Protoss	2	0.0579896907216495	-14.0009160465385	682.0072838377914
2314	2	Zerg	8	0.231025854879066	73.4291013077136	649.1398896462188
2317	4	Zerg	7	0.187830687830688	43.021056968313	565.6748500961648
2319	5	Protoss	11	0.173884514435696	-4.26645703519688	580.0665916447207
2323	4	Zerg	4	0.072289156626506	-3.0817193513135	439.08950400449623
2327	3	Terran	1	0.0263929618768328	3.28577679890365	1042.7093760427092
2331	3	Zerg	6	0.198079231692677	46.9952716598782	595.4188473881953
2332	3	Protoss	4	0.131336405529954	9.72114315910039	723.7932556944434
2333	4	Zerg	6	0.150511446663419	-8.9719414857106	578.9885070781345
2336	5	Terran	3	0.0978260869565217	-9.72481360216549	447.499373500877
2338	4	Zerg	5	0.174204355108878	6.75543267932566	525.0280890027617
234	2	Protoss	1	0.0912921348314607	-5.88876451831828	550.2668794365268
2341	4	Protoss	4	0.160995850622407	16.8083908966442	791.6465456502983
2343	3	Protoss	4	0.08154296875	21.6985278932732	576.3423012195403
2345	4	Protoss	10	0.187346738597352	-0.359460400645332	826.241427745187
2346	6	Protoss	9	0.205108940646131	-1.13167034661126	382.23377417628626
2348	5	Zerg	3	0.0624631703005303	-9.82320540337764	456.2314370834037
235	6	Protoss	13	0.266214622641509	16.8853330318789	367.09910941756056
2351	3	Zerg	10	0.20979020979021	63.6810308846381	560.9909343865003
2352	5	Protoss	2	0.0418648905803996	-8.1884952861485	792.9711041329653
2353	6	Zerg	0	0	0	499.498004505472
2358	4	Terran	4	0.111196319018405	-16.6150883614139	443.33905240710936
2367	5	Protoss	2	0.056	-0.0927970333085923	919.7093718384991
2373	3	Zerg	3	0.13640312771503	-6.95763030757101	622.8705612686628
2374	4	Terran	4	0.0973047053449063	-45.3388807152928	746.4859175431657
2375	3	Zerg	5	0.143605870020964	16.6283047398538	615.3959765411054
2380	5	Zerg	9	0.156837046745304	-31.0024140207951	450.1300875953151
2384	6	Protoss	2	0.0366552119129439	2.15457833739262	351.3938035216687
2391	4	Random (Pr	2	0.073551637279597	-16.9916536245333	675.2103280171774
2392	5	Zerg	2	0.0328690807799443	1.94517220323304	385.7488929006774
2393	6	Zerg	13	0.202929617720614	-25.5883164504953	363.02647915138937
2395	5	Protoss	0	0	0	536.1326606655551
2396	3	Protoss	2	0.0619765494137353	-6.04094062101066	898.4887419360635
2397	4	Zerg	0	0	0	638.7082763818454
2398	4	Protoss	9	0.202408256880734	25.5030548315417	527.8242556358434
2399	4	Protoss	1	0.107407407407407	-27.6708830925424	884.3453191602256
240	6	Zerg	2	0.0743801652892562	-6.96944847452207	469.99769701128463
2402	6	Zerg	4	0.130565583634176	-13.6129994867178	389.2853110973563
2404	3	Protoss	3	0.163323782234957	-21.4183282391302	764.087870105062
2405	5	Terran	5	0.0755845568243611	5.17795079492392	556.9727417540186
2406	5	Protoss	2	0.0676056338028169	-2.46333158163615	402.1717273275689
2408	5	Zerg	8	0.220787604906391	-22.019053276864	490.5880679170121
2412	5	Terran	1	0.0359281437125748	-1.20655834567818	653.7314993985669
2417	5	Protoss	4	0.168019480519481	11.7231449397057	600.3626190218891
2424	5	Protoss	10	0.1962911126662	0.710402089267347	342.30280790993334
2430	6	Zerg	10	0.227715626127752	-21.5133258567168	324.96758448344775
2433	4	Terran	5	0.213803450862716	-1.41395275343444	553.3238161636953
2435	6	Protoss	5	0.0886970172684458	18.5901549093357	355.1136363636364
244	5	Zerg	9	0.141520943472956	16.6015641729084	421.0242678387982
2442	2	Zerg	3	0.164424514200299	34.6529454142271	767.0240998972188
2444	4	Protoss	8	0.185230024213075	3.19177506350445	587.1680298751094
2448	4	Protoss	5	0.12639405204461	8.25172895816902	964.0133805057214
2449	2	Terran	1	0.0350877192982456	0.574597246862451	1060.9741864980424
2454	5	Terran	4	0.105559025608994	9.21092320282825	450.0956453246315
2458	5	Zerg	14	0.320256776034237	-29.2667492624519	443.0110575559966
246	5	Terran	1	0.0693481276005548	-2.45544103232926	563.7423471976368
2461	6	Zerg	11	0.247792819305474	26.8999722199409	278.1563795165642
2464	5	Protoss	7	0.20809968847352	21.3071531366923	489.9919151334003
2465	4	Zerg	3	0.12015503875969	3.03229295756596	630.9665777003792
2469	5	Terran	4	0.129753914988814	-9.72211713032658	367.4808818071239
2472	3	Protoss	6	0.132896305125149	-25.0688439922122	601.7752369489997
2475	2	Protoss	1	0.0453563714902808	-5.84875965941233	1145.6459724815838
2476	4	Protoss	3	0.120890774125133	-67.7344932743338	626.605677047434
2478	6	Terran	5	0.136125654450262	-2.60068052453146	346.3575310249758
2482	5	Protoss	1	0.0664206642066421	-44.9148988317127	731.5342467757629
2484	3	Zerg	6	0.20671834625323	-24.9999754754385	604.7960325380265
2487	3	Zerg	0	0	0	909.4795048793575
2489	6	Protoss	5	0.135506003430532	-17.3577319988521	483.4234112289591
2495	4	Protoss	4	0.090990990990991	3.28033180516822	458.1649577113744
2499	3	Terran	4	0.156887755102041	-28.7926992627337	503.74534665236024
2505	5	Zerg	3	0.0835016835016835	17.5528576231352	655.5829443541197
2509	6	Protoss	9	0.186507936507937	6.04323803843957	420.1927844495055
251	6	Protoss	5	0.0773014757554462	-0.453681236534429	468.4564827350364
2512	4	Protoss	8	0.287841191066998	-5.2920472230407	980.3633226473731
2518	5	Terran	8	0.194739504299444	-15.7923375143313	438.7196406008704
2520	3	Zerg	2	0.0611028315946349	-6.43393031251012	657.7432827967245
2521	6	Zerg	6	0.138167564919157	-5.29105986617277	322.1327766878952
2522	5	Terran	1	0.0206422018348624	2.18905487987373	327.0025637000994
2526	6	Terran	6	0.103354487760653	0.552623681784667	451.37964187539217
2527	6	Zerg	3	0.0659630606860158	4.5839377624126	447.06524023050673
2531	6	Zerg	2	0.0906200317965024	9.42950159923871	260.845295263832
2533	1	Protoss	3	0.101010101010101	9.27196188470073	1110.185956147655
2538	5	Protoss	4	0.134857142857143	-1.29134239790017	783.1773505110231
2539	5	Terran	2	0.0545746388443018	4.81201374298781	581.5610261062744
2540	5	Protoss	5	0.0989583333333333	-23.1915002480302	531.3157503241026
2541	6	Zerg	9	0.16577380952381	5.67048699765635	439.9433352984136
2548	6	Protoss	2	0.0609343263371699	-6.44042573749775	287.50089844030765
2549	6	Zerg	5	0.112062256809339	18.1681068012678	364.6321408646887
2554	4	Random (Pr	1	0.0341151385927505	5.68560956747731	953.2434107049235
2557	2	Protoss	3	0.0386266094420601	2.06601408580169	728.3851700779372
256	6	Terran	2	0.0559440559440559	-2.98697550669063	317.207558421702
2563	3	Terran	2	0.0610263522884882	6.76773085557421	1011.4905324486164
2564	5	Zerg	5	0.120664739884393	8.96843821038637	325.7191063570598
257	3	Zerg	4	0.11541774332472	31.8160253658617	608.3095078776081
2570	5	Zerg	6	0.143101482326112	-15.9892228839312	598.8777031842326
2572	5	Protoss	5	0.104885057471264	-25.0766377890029	511.43047102746374
2579	4	Protoss	3	0.181818181818182	3.60924992854896	756.9105937206696
2581	3	Protoss	0	0	0	1018.101850909165
2584	4	Protoss	2	0.0669144981412639	-6.6629724327579	904.0528690117798
2590	3	Protoss	3	0.158273381294964	1.93516803810958	1260.3506295451393
2591	6	Terran	11	0.118217054263566	19.9797818851337	313.6556249431499
2592	5	Terran	9	0.189189189189189	65.0508794832721	321.8404122131999
260	3	Protoss	4	0.245398773006135	5.37252277090164	1552.5057442712537
2602	5	Protoss	7	0.202044025157233	16.1131030400919	537.9843876930693
2606	6	Protoss	8	0.114190402874006	9.02487367316294	239.71330288974391
2610	4	Zerg	3	0.109022556390977	-8.78538919157672	420.921481306877
2612	5	Random (Ze	4	0.101941747572816	-28.4218937255995	240.6547735077599
2613	5	Zerg	11	0.17620310723759	17.3290196777097	439.8175636745878
2618	2	Protoss	1	0.0196560196560197	0.0552200311162512	637.7306990803922
2622	5	Protoss	1	0.0570522979397781	9.51218638313517	653.7870615540519
2624	5	Zerg	5	0.180432645034415	-49.1167379993982	693.899925752708
2625	2	Protoss	6	0.180479825517993	-3.75751743651955	744.2026612687167
2626	3	Zerg	1	0.0645161290322581	18.7395160981789	825.2731654177533
263	2	Zerg	4	0.095707248416608	58.8031551528861	522.0024012110456
2633	4	Terran	14	0.262773722627737	-9.25008738912805	387.84193114254356
2635	4	Protoss	0	0	0	857.1624494274155
2639	2	Zerg	1	0.100737100737101	-12.9682180126003	941.3448051886925
264	6	Protoss	9	0.221562809099901	22.6497399218217	284.2879723444661
2642	6	Zerg	6	0.197674418604651	-8.78996780990758	462.8601051618158
2644	5	Random (Pr	1	0.0853080568720379	8.12049073277488	828.054485985178
2646	3	Zerg	8	0.14743162108072	76.055517650065	378.89695518406813
2649	4	Random (Ze	13	0.225172363209623	4.27959977434784	747.4288447739775
265	5	Protoss	1	0.0561797752808989	4.01544540292729	771.9504099056677
2653	4	Protoss	1	0.0390243902439024	3.99834472102551	830.8822307526132
2655	4	Zerg	2	0.0900600400266845	-34.957851454266	641.2517233640065
2656	5	Zerg	7	0.158081705150977	-5.58478993957664	406.53711683876736
2657	2	Zerg	2	0.0831600831600832	-5.4187033018865	884.2358433841473
2658	5	Protoss	9	0.186612576064909	-55.5582253511063	382.77365445491125
266	4	Protoss	3	0.1019955654102	-13.5343028171398	954.9365444666203
2660	5	Zerg	11	0.180075515538774	14.0823585127478	386.0616308787535
2661	2	Protoss	3	0.189016602809706	12.7697759538697	914.3525926467764
2662	2	Protoss	2	0.1214848143982	2.10591566530292	697.1993502102056
2666	6	Zerg	8	0.144957125357289	-13.2243043639059	336.6255310267752
267	5	Zerg	7	0.223752151462995	5.74752181035124	445.86129255188706
2670	6	Zerg	5	0.104606112785192	21.7716836411964	383.32387801100907
2673	5	Zerg	9	0.224826851358551	0.986739991667463	537.7674048420577
2677	1	Terran	1	0.201312910284464	2.74616972928455	1504.8456028411483
2679	5	Protoss	12	0.318068690890991	-22.3154338891338	541.9995447203823
268	4	Protoss	1	0.0358974358974359	7.17429339054042	503.2206119162641
2682	6	Protoss	5	0.188637207575195	-5.76464026361995	309.5860215719539
2683	4	Protoss	10	0.270933014354067	14.0863501822295	725.1947147809186
2691	6	Random (Ze	5	0.118289353958144	0.847180964128029	388.38118836876015
2693	6	Zerg	6	0.185643564356436	-20.8551302946446	486.3127282630367
2697	6	Terran	9	0.220509946763799	7.30502243139426	247.94208072994147
2698	5	Terran	7	0.151797040169133	30.6669499155075	514.848222743935
2700	5	Zerg	6	0.143556280587276	12.5001792652637	380.58122364475025
2702	4	Zerg	3	0.111506524317912	-37.523520740615	646.9100342215409
2706	5	Zerg	7	0.171328671328671	-6.93823838338247	406.2877085779524
2709	3	Protoss	2	0.0664451827242525	-2.42155838422779	814.3654057575633
2712	3	Terran	0	0	0	826.7742575567169
2713	4	Protoss	2	0.0801603206412826	10.8162771713733	622.3317526106817
2717	3	Zerg	8	0.250172294968987	-7.86969489760349	542.8528000347426
2719	5	Terran	7	0.156439066551426	-6.24923152341394	415.33241129538027
272	4	Protoss	2	0.143769968051118	-7.71178566905026	720.5856920504987
2721	3	Zerg	3	0.0398671096345515	3.46003791019046	681.7701480122993
2722	2	Zerg	0	0	0	652.916250432557
2723	4	Zerg	6	0.200577200577201	2.97740520109352	285.98310983753294
2726	4	Protoss	0	0	0	968.4573442962705
2727	2	Zerg	7	0.245445829338447	8.22004993628707	581.0338917069032
2729	2	Zerg	5	0.222222222222222	-8.78436943315148	836.211293869735
2733	6	Terran	11	0.347855227882038	-9.09717447987188	483.4888555818788
2735	4	Terran	3	0.116104868913858	15.1001461187511	835.7570287166116
2745	6	Terran	9	0.260700389105058	15.2876096677134	425.91251756889136
2748	3	Terran	4	0.0964851826326671	21.093519053682	575.9273870750376
2754	3	Terran	2	0.129398410896708	5.28277007715468	929.5408068414204
2756	3	Protoss	1	0.0321285140562249	7.78279724274909	1134.8805538217105
2758	6	Protoss	5	0.103658536585366	1.12620277062842	385.8471273681368
2759	3	Zerg	11	0.315384615384615	30.557931752125	703.7198631968587
2769	5	Protoss	11	0.302899444787168	10.7043532950079	546.6243215025609
2772	6	Zerg	3	0.118834080717489	13.5436934301908	281.2456934253194
2773	4	Protoss	3	0.284246575342466	-6.88604609851134	831.1377444583891
2780	4	Zerg	0	0	0	613.2335806708776
2783	6	Protoss	3	0.0225648740127868	-0.34237631328827	192.9202139871014
2787	6	Protoss	1	0.0147058823529412	0.908939966733147	547.6631214607271
2788	6	Terran	5	0.0979166666666667	-2.61096349917588	435.77731779060906
2791	2	Zerg	14	0.348756506651243	140.802171047936	813.6365485537611
2792	4	Terran	0	0	0	947.6337585050129
2794	5	Protoss	7	0.124916943521595	2.58815367224304	342.28523313047225
2798	5	Protoss	3	0.0501535312180143	-4.46823447544169	329.88602437857725
280	4	Zerg	2	0.083416087388282	-1.6799733286977	547.9482079353859
281	5	Protoss	5	0.0859419464997154	-19.1983921464712	541.8527027612814
2813	3	Terran	1	0.0773809523809524	9.26190521908339	1133.7354314997056
2817	5	Protoss	1	0.0540540540540541	0.431161197504835	664.9820454847718
2819	5	Zerg	4	0.112676056338028	-14.467618611229	378.8797284190107
2820	3	Zerg	3	0.102330293819656	16.4711357283357	752.8646499932242
2821	6	Zerg	7	0.198776758409786	-2.55775272364309	279.244587541782
2824	6	Terran	12	0.17399593289273	-107.126110529597	502.0962518514799
2826	5	Zerg	3	0.125154894671623	-2.18880860063844	456.2959718191608
2829	3	Protoss	3	0.111322549952426	4.59989656531853	862.3812069887372
2830	6	Zerg	13	0.377492396079757	359.538773269432	304.4603440401888
2831	4	Protoss	7	0.211195928753181	20.7073841898933	463.7229533587454
2833	6	Zerg	7	0.146359864202188	5.9631703313172	290.3828116606122
2834	5	Zerg	4	0.161458333333333	29.0149239361164	539.3830536632202
2835	4	Zerg	9	0.25508607198748	33.149767503412	395.6478733926806
2837	6	Protoss	2	0.0263620386643234	6.16951233792265	456.89013163004694
284	4	Zerg	4	0.136107986501687	-11.5307339177833	558.6155272771962
2851	3	Zerg	4	0.0761904761904762	-55.4966905868347	535.1342384237087
2859	6	Zerg	3	0.102930664760543	13.9466514716916	439.14349452827213
2865	2	Zerg	3	0.108671789242591	15.7607095423566	839.186660288848
2867	5	Protoss	6	0.146928435718809	13.1689475974815	609.1914810663288
2868	5	Zerg	12	0.251176866173504	24.7841077628564	364.5842827715697
2878	4	Terran	2	0.0460992907801418	-1.30621392202868	830.3992559622666
288	2	Terran	1	0.0553191489361702	-12.4513998735065	1113.6105481191119
2881	3	Protoss	0	0	0	1146.8284459327729
2886	6	Protoss	4	0.105348460291734	5.57263128865745	362.9698190595452
2888	5	Zerg	4	0.0775945683802134	11.9091447592292	379.56570092500164
2889	4	Terran	9	0.173395445134576	-13.7435818516983	506.92458989800684
2895	3	Terran	5	0.109307359307359	-11.4763360051126	822.9978519756064
2899	5	Zerg	8	0.193589743589744	-35.6991805581596	458.75978878699317
290	3	Terran	3	0.113387978142077	-146.686389653373	832.2375538873815
2900	6	Protoss	13	0.297318305479984	184.369368907181	336.44998166347597
2904	3	Terran	5	0.16036866359447	5.75417080827569	774.0477277828952
2905	5	Zerg	2	0.101721439749609	9.41358101883889	678.4766841487493
2906	6	Terran	0	0	0	577.513918085426
2912	4	Protoss	0	0	0	943.298336965032
2913	3	Protoss	1	0.0224260958205912	2.25577412827145	1547.724071752488
2915	7	Protoss	8	0.186530457813091	11.1890230174415	417.51735828417077
2916	4	Zerg	4	0.097335701598579	-24.80914233568	522.635336420366
2920	6	Protoss	9	0.252738654147105	-21.2716692773229	445.7321149988856
2923	5	Zerg	4	0.0892974392646093	29.3148133419506	556.6007280337523
2924	5	Protoss	7	0.158112582781457	5.66436416181023	392.35842727048015
2925	6	Terran	10	0.116414141414141	-18.5410548068454	371.2613977249101
2926	6	Protoss	5	0.130914826498423	4.52964212810906	368.8934303768985
2928	4	Protoss	3	0.0792349726775956	-41.642314650121	741.6967053832346
2930	6	Zerg	11	0.175868098925806	-73.5148896567327	313.3018569401061
2931	6	Zerg	6	0.156043956043956	-13.9527834711527	354.1753734779313
2932	5	Protoss	4	0.12691466083151	-17.6165566599875	408.2365812635739
2936	5	Protoss	6	0.121881390593047	-18.8377135663624	546.0810493493443
2938	4	Protoss	7	0.201327433628319	44.026140401626	472.68808258806183
2939	6	Zerg	8	0.263792010145847	0.0937858223117303	452.4211316862188
2940	4	Zerg	10	0.271575135787568	34.5347685267458	494.73845651496345
2943	5	Zerg	2	0.0759075907590759	7.96528906006889	510.175449337027
2947	4	Random (Pr	2	0.0877742946708464	0.938909268571161	813.2593809469593
2952	5	Terran	4	0.14021164021164	-1.96509981449603	981.8456734970399
2953	3	Terran	1	0.043979057591623	-1.32904574891717	860.3852805286207
2954	4	Protoss	6	0.153153153153153	10.0091509111976	564.847293534193
2955	3	Zerg	9	0.265469061876248	65.7319055129487	547.9872428569864
2958	3	Zerg	3	0.0971698113207547	-19.8792028044043	657.0388572780193
2960	5	Protoss	5	0.0584518167456556	13.5906710766136	386.44355991807396
2962	5	Zerg	9	0.228999464954521	-45.0220600855895	400.2529598706382
2963	5	Terran	4	0.102866779089376	-29.6327631259973	571.1805158902418
297	5	Protoss	0	0	0	369.3676057222429
2970	2	Terran	11	0.137458926615553	-142.183455059311	677.2360641748895
2973	4	Zerg	6	0.143107476635514	-3.11420164708215	530.003498023087
2974	2	Protoss	3	0.0473684210526316	5.52075436426571	726.4221529699769
2977	4	Protoss	2	0.0454545454545455	9.80087516441868	653.6930388228295
2978	2	Protoss	1	0.0202312138728324	-5.56364587755811	855.746767416586
2982	5	Zerg	5	0.0953408110440035	4.35789139242002	492.41678156391566
2984	2	Zerg	8	0.204760105780128	-56.4441217718193	637.8934207672581
2988	1	Protoss	2	0.17827868852459	-5.11421139753661	1288.6930075517412
2989	2	Terran	2	0.0476190476190476	-6.29371402027591	1119.5324832350009
299	5	Terran	0	0	0	540.1142881833797
2995	2	Terran	4	0.192167577413479	-183.770699143738	1530.0579891977907
2997	1	Zerg	10	0.258549931600547	57.1611963567098	852.151682999574
3007	4	Zerg	3	0.0924901185770751	-18.3167052647406	449.2928131121615
301	5	Zerg	0	0	0	511.01753812190833
3012	2	Terran	2	0.0477707006369427	4.72457726731611	636.8737143111894
3014	5	Protoss	4	0.181169757489301	-23.0437986869962	589.4175964729251
3015	5	Terran	5	0.126961483594864	-9.09328235795263	1032.6844632622503
302	5	Zerg	12	0.264469453376206	46.8843731504392	364.76514596077317
3020	6	Protoss	5	0.199107142857143	19.9396722978634	686.6811327491965
3023	4	Random (Te	4	0.0713834491471889	-17.8883155340854	568.1333977217851
3024	4	Terran	0	0	0	622.8628020106011
3025	3	Terran	1	0.0749625187406297	-8.45909348351341	1052.7867264649528
3027	2	Protoss	2	0.134361233480176	-39.4019464252188	805.1529790660226
3031	1	Zerg	1	0.0584958217270195	-2.27707328313043	1251.5331280819005
3033	3	Protoss	4	0.188650306748466	4.59319075658011	1238.3594214384784
3037	2	Terran	9	0.226965122332119	-145.540787870159	1202.5012025012022
3044	1	Protoss	0	0	0	1245.9972338861407
3046	5	Protoss	3	0.0814940577249576	-16.8054386529674	546.5944433208892
3049	3	Zerg	6	0.108858858858859	-22.0526296435932	598.9566175721893
305	6	Zerg	5	0.143730886850153	15.4027055272502	307.37925374464777
3050	5	Zerg	8	0.218960244648318	40.2641097334301	563.4977431915386
3052	6	Terran	8	0.132352941176471	2.48531252952068	245.02177018428088
3053	4	Terran	0	0	0	798.7858455148174
3054	6	Terran	6	0.168421052631579	-33.3926685453708	677.0801595200855
3059	3	Zerg	3	0.132352941176471	-2.90217303004766	953.4433606971577
3061	1	Terran	5	0.156716417910448	3.23807116290072	709.7635067995344
3062	3	Zerg	3	0.146567717996289	-22.5950571427473	644.9199654322899
3066	5	Zerg	8	0.189285714285714	-3.56537587099464	477.6415968513866
3070	4	Protoss	5	0.0692640692640693	10.1659225364753	704.0270346381302
3074	6	Terran	8	0.175682913765399	-57.5348613025983	402.06015624057665
3079	3	Zerg	1	0.0229720028715004	8.56723450743991	582.482423592868
3081	5	Zerg	10	0.119296577946768	28.4934530293386	235.72007769333757
3082	3	Protoss	1	0.0566037735849057	6.74688380186914	810.5764008786649
3090	3	Protoss	3	0.10958904109589	-9.26825442460537	316.68118122080597
3091	7	Protoss	11	0.118810051736881	-16.7363242608164	335.50629577564024
3092	2	Terran	3	0.0997229916897507	-10.5933916377227	1258.748300689794
3095	4	Protoss	1	0.0266075388026608	4.64115455077452	451.3205639701767
3097	4	Protoss	7	0.204431736954968	-31.9629313900485	812.4994921878173
3099	3	Terran	3	0.0628988149498633	6.58025097529453	791.7342939709433
3101	6	Terran	14	0.200842992623815	-32.37849445163	460.6023757870543
3103	6	Terran	11	0.250620963735718	-47.7370926433852	499.18632628815027
3104	1	Zerg	7	0.22594880847308	-17.0618298706193	581.9807131591659
3105	3	Terran	8	0.272108843537415	21.4115764507942	976.8296018442544
3110	4	Protoss	5	0.175246440306681	30.6563684177208	1138.0707424773525
3114	2	Terran	0	0	0	1281.9855392031177
3116	5	Protoss	6	0.206081081081081	24.3058037855665	660.7987735574762
3117	4	Terran	6	0.101914123124677	14.6445231708349	549.9007429159037
3118	4	Protoss	4	0.0986267166042447	13.7602337904264	564.6272331007069
312	5	Terran	4	0.123287671232877	7.50731435278091	516.3235696546311
3120	4	Protoss	4	0.152565880721221	10.7188607589495	599.621039503034
3122	3	Terran	3	0.0887021475256769	-8.94994312133048	733.3905377952814
3125	7	Terran	1	0.00446179587283882	0.443585704506078	380.62757875184604
3127	3	Zerg	7	0.286350974930362	26.5331585254071	537.7731887799001
3131	4	Zerg	3	0.096342551293488	7.00230522334473	642.1452789479092
3135	1	Protoss	2	0.0986238532110092	4.76072268734456	1234.979561088264
3137	5	Terran	9	0.093167701863354	11.0743049058089	295.1689694765768
3139	2	Protoss	1	0.0932475884244373	-8.20171355354121	1399.5409505682137
314	6	Zerg	7	0.188565145684442	15.3275164416992	289.05075731298416
3141	3	Protoss	2	0.080168776371308	-5.07346685099336	958.6073352633294
3144	5	Terran	3	0.0724275724275724	-21.3063753240266	464.8373766437812
3146	1	Protoss	4	0.127835051546392	-30.6794728254335	1130.3011122162945
3147	2	Terran	2	0.160927617709065	-31.1053599423748	804.5505378420346
3151	5	Zerg	3	0.0998877665544332	-3.35935350589916	562.2462863632786
3152	1	Protoss	2	0.177914110429448	7.69268580149515	689.3318995229822
3155	4	Zerg	8	0.18380213385063	-43.3765166354531	396.62079086185696
316	5	Zerg	7	0.153137593552101	2.59544414412696	309.90358899346415
3161	4	Zerg	4	0.108315863032844	-19.4521857121863	560.5318326027735
3164	5	Terran	2	0.123134328358209	12.3965384140208	778.8768595685021
3166	5	Zerg	2	0.0973871733966746	-10.9089488395001	663.2003395585739
3169	6	Zerg	7	0.184366576819407	52.4587160491035	392.60181146475816
3173	2	Protoss	0	0	0	1481.3059192984535
3179	5	Protoss	6	0.159767141009056	-8.99937176925181	400.62176497924776
318	5	Terran	13	0.150879968360688	42.3111392330325	178.8380889361816
3180	2	Protoss	5	0.11271676300578	-10.5608128624792	845.5873026610633
3181	3	Zerg	9	0.244626407369498	31.6405410392949	422.14220282244275
3182	5	Zerg	3	0.117983963344788	12.7528845161735	367.92570844095155
3183	6	Terran	3	0.0701219512195122	7.29183705440481	603.9486160517463
3186	4	Zerg	8	0.20949263502455	-0.9301377992536	429.1698139119687
3192	4	Zerg	1	0.0385852090032154	-0.35954830278769	590.2142477719412
3196	4	Zerg	5	0.118962432915921	-33.1410124078849	523.9168020118406
320	5	Terran	8	0.123358535614803	17.3082617005913	317.8639542275906
321	3	Protoss	2	0.0669902912621359	13.8616319621329	953.9254030334828
3210	1	Protoss	5	0.188009313154831	-32.0362339586731	636.5453411246482
3218	5	Zerg	2	0.0738299274884641	5.79823859465019	364.18330073892787
3220	5	Zerg	7	0.180124223602484	-1.49047546819219	534.3935701765637
3222	2	Zerg	2	0.0365535248041775	3.67560177708386	692.583127289853
3227	4	Zerg	1	0.0438356164383562	3.9812915855631	515.8973776936292
3231	4	Random (Ze	2	0.0514961725817676	1.81065589589812	459.88852302201946
3233	6	Terran	2	0.0764774044032445	-9.69363016714023	517.7269715043075
3234	4	Random (Te	14	0.243210862619808	-54.8904010137766	578.6132953763012
3235	4	Protoss	5	0.163725490196078	11.1757538298711	567.501461316263
3236	4	Zerg	4	0.122033898305085	8.39876301336113	568.1592209400764
3237	1	Protoss	6	0.212489158716392	28.5699757955366	859.4831068595346
3243	2	Terran	2	0.115281501340483	-11.6343152929939	1019.4407348128816
3244	5	Zerg	7	0.293206197854589	87.4760592927597	345.07746989199075
3248	2	Terran	4	0.0884520884520884	-27.8832628018146	821.6116734586566
3252	6	Terran	5	0.134063332346848	-27.3064734178271	516.9775424955541
3256	5	Zerg	8	0.190846286701209	5.02479054312832	397.6048285130375
3257	4	Protoss	2	0.0818291215403129	-22.3719979944712	716.609576770384
3258	3	Terran	1	0.0866425992779783	2.12294188593282	770.6713317971286
3261	5	Protoss	6	0.107587064676617	10.9602462006856	571.0174388725832
3263	4	Protoss	8	0.239537444933921	0.00210166148639246	693.4572310252765
3265	1	Zerg	4	0.206549118387909	-19.7395351313216	1027.1580590821313
3267	2	Terran	1	0.033195020746888	-1.52825092956887	889.6480552293513
3275	4	Protoss	6	0.153571428571429	31.3277969325371	688.6910050067837
3277	4	Zerg	6	0.163366336633663	-3.31955710697414	558.5780836303107
3278	5	Zerg	7	0.218045112781955	0.721838706123719	473.86402945538805
3279	5	Zerg	9	0.2039018250472	16.4036850087895	392.76680649164973
3281	4	Protoss	0	0	0	427.5294781575189
3283	2	Zerg	6	0.139903514817367	17.1430871329819	646.2661970465635
3285	4	Terran	1	0.0210526315789474	1.87831969372723	1577.7847901546231
3289	4	Protoss	0	0	0	583.5258968793036
329	6	Zerg	6	0.157430730478589	-22.8276231763936	409.03810598995403
3295	4	Zerg	1	0.0683453237410072	-2.13931204957463	576.9008884273682
3300	4	Zerg	8	0.157539384846212	50.0206279651594	577.9945899706378
3302	1	Terran	3	0.0751173708920188	5.23592876965203	1164.5781897796617
3305	4	Zerg	3	0.132415254237288	1.52150778296888	537.2271557582693
3306	5	Zerg	9	0.176987907658483	-26.7017955405402	313.2537668765467
3307	5	Protoss	5	0.172802404207363	3.9941076777971	787.2961886991507
3309	4	Zerg	6	0.205882352941176	-41.3546814217056	503.7580349406573
3310	3	Terran	3	0.145061728395062	-14.9403496126828	1005.2473913830196
3311	3	Zerg	2	0.0666666666666667	7.96794630150515	935.9790340696369
3313	6	Protoss	7	0.186682520808561	-13.4564643024311	564.1526145652922
3317	6	Zerg	7	0.182920667003537	27.0344739509443	399.6802557953638
3321	3	Terran	7	0.169780666125102	10.4867390319905	914.1102051263299
3323	4	Protoss	3	0.175842235004108	0.225799834831065	966.4170089393574
3328	6	Zerg	1	0.0233826968043648	-2.86460571779675	360.7946140580013
333	2	Terran	3	0.049738219895288	4.5846279970176	780.7376409231442
3332	4	Protoss	3	0.131828978622328	-18.2980120943947	551.970811783473
3333	5	Zerg	9	0.23973022685469	-5.25993893042994	514.4059383021518
3339	1	Protoss	4	0.181818181818182	-14.4381926471187	1338.4909852632143
3341	2	Random (Ze	8	0.239164086687307	0.353117368099845	761.1218936712714
3344	1	Protoss	3	0.137231503579952	11.2546253032457	998.8413440409125
3348	4	Zerg	1	0.0232258064516129	-1.98150080078617	668.9589660570219
3350	4	Zerg	4	0.128401953942777	-32.0635705779421	588.4187423137802
3352	2	Protoss	12	0.172605140186916	-76.6720696524535	857.3241199567908
3355	3	Random (Pr	5	0.221357850070721	-26.4600437699441	1090.3341874284467
3356	3	Zerg	7	0.248165443629086	4.30754488483831	429.87641053197206
336	4	Protoss	4	0.101535836177474	-7.02251125597695	1013.8389009986311
3360	2	Terran	3	0.102985074626866	11.9067393897093	1106.182453733919
3364	4	Protoss	2	0.0680680680680681	-10.5356808822932	576.1430678466077
3367	5	Terran	1	0.0850860420650096	-16.2243799805433	989.6874567011737
3368	6	Zerg	5	0.124263038548753	-25.2201861778292	320.5395321404989
3369	6	Terran	2	0.0585365853658537	-5.07467999911702	345.6332692759674
3372	5	Protoss	9	0.151129943502825	9.43679405619781	448.7262904246296
338	4	Zerg	7	0.244519392917369	20.6846879968095	597.4179595787009
3384	3	Terran	3	0.0883720930232558	-12.2331741973824	592.1329219983302
3385	4	Terran	2	0.0393700787401575	-0.00556503132830954	723.92424856663
3389	1	Protoss	0	0	0	1061.4246441573882
339	6	Terran	0	0	0	379.98685245490503
3394	3	Terran	2	0.11497005988024	-25.8147696379386	772.194809306492
3395	4	Protoss	5	0.173806609547124	-23.606783439648	978.6746787500367
3401	6	Protoss	6	0.173660714285714	2.3151489497493	428.57571432857185
3405	5	Protoss	3	0.0741301059001513	-0.201999821342334	919.8447302095407
3408	2	Terran	8	0.153919239904988	-41.9521098763759	840.4208827780951
3415	5	Zerg	10	0.287141073657928	-10.2160900356127	389.62354573011555
3419	4	Zerg	0	0	0	644.3838723604426
3423	1	Terran	5	0.109843081312411	-15.4394777482735	767.2948253636978
3426	1	Zerg	14	0.347029077117573	-13.4999132456625	901.770174853237
3428	1	Random (Te	2	0.151761517615176	-24.1606234791877	1565.263668664987
3436	5	Zerg	10	0.26512842838485	42.6841963485772	372.00720205943185
3439	2	Terran	5	0.170666666666667	25.7207165070014	948.451652677005
3444	5	Zerg	7	0.186266094420601	63.3687941940947	559.9166843973618
3448	3	Protoss	6	0.173391494002181	-37.4644304762768	1035.7220536296882
3449	1	Terran	1	0.0966887417218543	-26.3939682932299	1373.984968604443
3454	4	Terran	1	0.047808764940239	-2.4136158814273	456.6814783692818
3457	4	Zerg	5	0.114047287899861	-30.4938502301628	529.9613658164319
3458	4	Protoss	10	0.249639942390783	22.7616634985733	839.1514500537057
3467	5	Zerg	5	0.148175725986597	-20.6785542041313	459.0799120402889
3468	4	Terran	6	0.121756487025948	13.018432531195	521.3112019351072
3473	6	Protoss	11	0.20578231292517	-57.5142483903205	631.3609616890168
3478	4	Zerg	11	0.335479914136768	62.9844622651793	478.47347821510266
3487	5	Protoss	0	0	0	341.9855682090216
3488	4	Zerg	9	0.326693227091633	-12.7235321335065	751.6253899056711
3494	1	Terran	5	0.25065963060686	-49.1730457731827	1902.9857846961881
3496	3	Protoss	3	0.15866388308977	-11.6104224459476	664.933406919297
3497	5	Terran	5	0.101636520241171	-2.66676710778847	605.0668296313329
350	4	Protoss	9	0.188858695652174	1.53644533001233	459.9562121686015
3500	4	Zerg	1	0.087719298245614	-0.0681663542011783	840.9933813820885
3506	6	Zerg	6	0.173392181588903	6.61298636653771	525.0611696262615
351	6	Protoss	8	0.192325911890099	-13.3633857923988	316.83168316831683
3514	6	Protoss	9	0.221217887725975	-18.2711703743636	305.53569573533275
3520	4	Protoss	2	0.11491935483871	-5.06772994926175	539.0515926279304
3524	4	Protoss	0	0	0	1022.1186475326056
3527	2	Protoss	0	0	0	1263.886957950481
3530	5	Terran	9	0.19440914866582	-31.273230445658	494.9074028249315
3535	5	Terran	4	0.116071428571429	-5.18515758672775	339.3799528261865
3538	6	Protoss	9	0.226337448559671	-6.2656794607455	520.865887451299
3539	1	Zerg	5	0.195825049701789	-0.387113205072211	786.287152067935
3540	4	Protoss	12	0.203758949880668	-29.284286081246	492.1792713778067
3551	3	Protoss	4	0.122109826589595	0.636681365102334	788.6124364181223
3554	4	Terran	1	0.0953516090584029	-15.4146032315839	841.8217021634817
3558	3	Terran	4	0.128007699711261	-21.1608329687109	779.7878976918279
3559	6	Zerg	4	0.0887666928515318	1.38598946804949	371.6145910753039
3565	3	Protoss	1	0.12037037037037	-6.36472125660887	1026.7151276206903
357	7	Zerg	10	0.261383796570077	65.6264929531569	209.45786022039155
3572	2	Protoss	0	0	0	1212.8268568379176
3578	5	Protoss	5	0.176933158584535	8.70359998837915	577.6840645850783
3580	1	Protoss	1	0.154981549815498	-2.40372867507516	722.8044813877847
3584	6	Zerg	4	0.11952380952381	12.7757661698637	396.64124196305687
3587	1	Protoss	0	0	0	968.1948007939196
3589	3	Protoss	0	0	0	1383.8340506206494
3598	6	Zerg	9	0.220885466794995	37.4084091371496	423.6552124419063
3599	4	Zerg	12	0.310293386374938	172.207190402865	341.1304380455955
3600	3	Zerg	6	0.170479704797048	-9.59744718026442	494.39846538716347
3604	6	Protoss	9	0.148784825133373	-25.7243928914719	521.4906288134001
361	6	Zerg	7	0.166385135135135	22.198874020461	336.38320775026915
3612	2	Protoss	1	0.185303514376997	7.74311180931726	1546.3598688686832
3619	4	Zerg	5	0.146929824561404	-15.1118561232849	617.417343253172
3621	1	Protoss	1	0.0867992766726944	-8.64100258349082	1772.92390610595
3628	4	Zerg	3	0.111111111111111	-31.9539592816681	551.3864612568302
363	1	Protoss	6	0.174718196457327	6.42419408365834	873.873795146505
3633	4	Random (Ze	12	0.305861456483126	-5.54336753897246	541.9055566995784
3635	3	Zerg	12	0.361238532110092	35.1141787151525	559.0871225463064
3636	3	Zerg	2	0.176296296296296	-18.3799077717119	637.1740058492574
3641	6	Terran	12	0.263511126810314	45.980814443925	322.3196702025135
3643	4	Terran	5	0.138289962825279	-5.86743165102172	569.4533816989073
3651	6	Protoss	2	0.0562659846547315	7.27049291510455	917.8101050892569
3655	2	Zerg	5	0.185298621745789	-94.0379726566243	749.5015814483369
3659	3	Zerg	4	0.215469613259669	7.51020491260218	772.7258677711495
366	5	Random (Pr	2	0.0557275541795666	4.65354262227119	439.3132655033652
3661	4	Zerg	6	0.170433145009416	38.2702321286852	547.3244046478787
3667	6	Zerg	3	0.0839041095890411	9.53147261917024	358.7366729326005
3671	3	Zerg	2	0.0575539568345324	-1.08238432420924	470.6258853649469
3678	2	Zerg	9	0.168853893263342	47.7151851212846	609.4365149982327
3679	3	Terran	7	0.184281842818428	-46.0750819890271	992.467174148215
3680	6	Zerg	10	0.241016109045849	40.0078651836255	491.6662569447858
3683	2	Zerg	7	0.270833333333333	-23.7665403729509	681.2824460764945
3684	3	Zerg	5	0.128395061728395	-13.0838264943872	587.5751361705379
3685	4	Zerg	3	0.0876404494382022	17.5620119300921	556.4303877763374
3689	5	Zerg	2	0.109826589595376	0.704151334712215	413.893579682792
3695	4	Terran	5	0.100178890876565	-19.4174210082068	642.2195106287328
3705	5	Terran	0	0	0	892.7216404652866
371	6	Zerg	6	0.361132966168371	145.574657827618	228.47481636336636
3710	1	Protoss	5	0.207902163687676	54.748580914682	1495.170598965342
3717	2	Protoss	1	0.0942622950819672	-6.26884328575879	815.8869507041105
3720	2	Protoss	1	0.0243161094224924	4.50471430311241	923.6339453947611
3722	5	Zerg	7	0.18130457113508	53.351850770469	415.1117273214086
3723	2	Protoss	1	0.0698254364089776	5.97581136736969	904.8299824462983
3726	3	Zerg	3	0.114545454545455	11.5822412868279	493.45189337491496
3727	3	Terran	4	0.180851063829787	-7.7401428087756	1009.1835704914724
3730	4	Terran	2	0.075046904315197	6.37894041271462	881.1814881392972
3733	6	Terran	7	0.0946812523576009	7.67641095449684	429.30799843731893
3735	5	Zerg	0	0	0	365.875521829963
3740	2	Zerg	5	0.213169642857143	-23.7743779818094	936.9700263288578
3741	5	Protoss	4	0.0750167448091092	3.10657905874879	480.6259672597591
3743	4	Zerg	6	0.12292817679558	-1.62504034838059	543.4280528429438
3747	3	Protoss	8	0.170200892857143	-6.42389954896777	748.7159521420763
3749	5	Zerg	1	0.0344827586206897	-15.907268630374	357.8752232246705
3750	6	Terran	13	0.273923136445705	-21.7503038352309	287.15168500608763
3751	3	Zerg	7	0.139183901621017	-38.2356441915059	485.87323567281305
3752	1	Zerg	5	0.218458933107536	-104.72173384808	907.6881183625306
3755	5	Terran	4	0.0858794384805946	-2.54178143556514	405.9561892080607
3757	6	Zerg	4	0.11085626911315	12.0413085686949	336.6402628487172
3759	2	Protoss	7	0.253348214285714	30.1508111827887	1059.3781450288682
3761	4	Protoss	5	0.22972972972973	4.43856358151865	862.2250579846351
3762	3	Protoss	5	0.210567823343849	-2.00338273409676	1165.6641954585723
3764	1	Zerg	12	0.241347053320861	10.1721925323835	766.5419758385968
3767	4	Terran	2	0.0560109289617486	-3.54749031395615	814.1333550435562
3768	5	Terran	4	0.144578313253012	29.0013022726441	669.155926714043
3769	4	Terran	6	0.162100456621005	1.99854241633716	602.4640780793445
3772	6	Zerg	11	0.267175572519084	15.4905452921515	372.3992566910836
3773	1	Protoss	2	0.137096774193548	-28.456068612804	1205.2113338073832
3777	5	Terran	5	0.178	-5.30432993329291	407.75052192066806
378	3	Terran	9	0.198682766190999	-40.9105395075236	657.1165724799579
3782	1	Terran	10	0.339652448657188	70.7802472093549	1580.3780264239206
3783	3	Zerg	8	0.222097588334268	26.5392891906802	604.8070060843586
3787	1	Terran	6	0.176275679257787	18.2986317208586	1417.3741726078267
3789	3	Zerg	7	0.213318284424379	-79.5000547168702	688.3307291487414
3790	3	Terran	12	0.228102189781022	-112.562661931398	596.071886269484
3795	5	Zerg	11	0.251588310038119	62.9916229680718	397.9339270507525
3797	5	Zerg	4	0.10252808988764	-16.2871761705285	591.1877553192119
3801	1	Protoss	2	0.21183800623053	-35.3921349626988	2409.2321777049656
3802	6	Terran	3	0.0897138437741686	-2.27543400121836	304.27136137092504
3804	4	Zerg	10	0.267551133222775	-41.9609508185952	516.5342617175797
3806	5	Zerg	8	0.140327578574591	68.2936351378648	356.45540742853075
3807	6	Protoss	9	0.12426614481409	22.3012738814768	371.053383450277
3808	3	Zerg	4	0.0609865470852018	19.4189396925725	600.7016194915662
3809	4	Protoss	4	0.126106194690265	-14.0515213095225	790.3014209619549
381	6	Zerg	5	0.16813122437024	-23.1602222859261	339.9071373700705
3810	4	Zerg	8	0.160237388724036	32.1929851914683	436.97699316131
3816	4	Zerg	4	0.110243902439024	-0.94691076423635	491.9637717878456
3821	5	Zerg	6	0.178703392677192	-19.0890745092008	425.66233058639233
3823	3	Protoss	2	0.031496062992126	-1.84931525637492	772.361805164011
3826	2	Terran	1	0.0476190476190476	1.53612086560411	983.9807926949265
383	6	Zerg	7	0.176987263943786	-9.02877938180308	285.9324112966177
3831	4	Zerg	0	0	0	649.797912849104
3834	3	Zerg	13	0.207351077313054	-36.8025061737417	494.3862441971415
3835	4	Zerg	5	0.136986301369863	37.3668187600875	467.51473840212816
3836	3	Zerg	2	0.146551724137931	16.7861250498902	765.6967840735069
3837	3	Zerg	11	0.202586206896552	46.1149143698869	584.9937405669759
384	3	Zerg	9	0.187022900763359	43.5387511874587	553.152415616599
3841	4	Protoss	8	0.196738022426096	27.3973837780409	934.8852428364418
3842	6	Zerg	12	0.33134328358209	-15.5244971220344	327.35045812696615
3843	1	Terran	3	0.129990714948932	-25.2714320219903	911.9261704572398
3844	5	Zerg	7	0.2003771805752	-28.6184711135937	346.7923442122092
3849	4	Zerg	8	0.293583191368541	13.8092011237797	555.2255048387901
3850	4	Zerg	4	0.157643312101911	13.3122163829351	715.9733657907925
3856	4	Protoss	6	0.135734072022161	-11.2798849007191	788.0965891179624
3857	1	Protoss	3	0.277472527472527	7.92234435709867	1892.0043894501835
3860	5	Zerg	10	0.270570793180133	38.136306864279	361.30430855387954
3861	5	Zerg	5	0.139484978540773	10.7614030560046	233.59683055820298
3862	3	Random (Ze	4	0.104813664596273	28.083714910485	601.5218502812114
3863	6	Zerg	1	0.0165745856353591	-2.50181009240468	359.62943782726273
3864	5	Zerg	9	0.185019564002236	-2.93994870945835	265.0769120660359
3866	4	Protoss	7	0.213441194772869	16.6332344695107	758.3110895413732
3867	4	Zerg	6	0.156462585034014	-41.8808987863563	563.5326736244166
3868	3	Zerg	13	0.254283585795878	98.5937242289513	396.4006818091727
3869	4	Protoss	10	0.169831223628692	-11.4487797998525	576.1961832764821
3874	4	Terran	4	0.0999401555954518	21.7936572602826	681.2081908472868
3875	3	Terran	0	0	0	654.1334693930949
388	6	Zerg	1	0.0393374741200828	1.37826646779312	359.49239673580905
3880	1	Zerg	2	0.0611620795107034	7.18021761748138	703.4377000400958
3883	4	Protoss	8	0.185946462715105	-51.0680764372251	682.9015119439474
3884	6	Protoss	7	0.147633744855967	1.52314439623063	423.58343111050874
3887	3	Terran	3	0.129901960784314	-4.87388496841055	988.7089438611061
389	4	Protoss	6	0.14365522745411	12.1000434448854	667.1158580110607
3891	6	Zerg	6	0.103357817418678	-2.57589078571088	368.5684800235884
3894	6	Zerg	4	0.0909935004642526	12.887351334692	311.73041553664393
3896	4	Protoss	6	0.14252607184241	-6.37298897518161	420.6045770190071
3897	2	Zerg	1	0.048	5.69230354374737	1229.6190640139685
3900	5	Zerg	8	0.145121951219512	-40.0984920771944	411.7056140177528
3901	3	Terran	10	0.217367256637168	0.847336628173025	768.7813278391095
3902	5	Zerg	12	0.328543435662965	58.9750267741805	558.9121334235045
3903	6	Zerg	2	0.0575221238938053	-2.76712156904649	323.9390994493036
3905	6	Terran	7	0.14004914004914	-27.044799192831	329.7228679295053
3912	3	Protoss	2	0.139661016949153	-23.3603901617651	1081.91152127579
3915	5	Zerg	9	0.213323353293413	-5.45002200475682	404.0322417728935
3918	3	Protoss	4	0.166942148760331	-0.258547562288697	1267.5074466062488
392	4	Terran	9	0.159506910720956	-13.0379876127156	303.69382803033295
3920	5	Terran	5	0.117699115044248	-10.6164555119621	540.8153331963268
3923	5	Zerg	11	0.545494994438265	443.643079885514	205.09959636399435
3927	1	Terran	0	0	0	1432.0902789711863
393	6	Protoss	9	0.301756587202008	-13.4771535305743	653.1252041016263
3935	4	Zerg	2	0.0410958904109589	-23.3855021011491	527.7156246042133
3938	3	Protoss	7	0.239967897271268	30.8054629942002	1037.010919724985
3939	3	Zerg	3	0.088034188034188	12.5475284830303	614.8927012236364
394	5	Zerg	3	0.0829809725158562	0.801323764060356	360.2227617558699
3942	4	Protoss	5	0.112163146394756	-19.8651341044751	556.746374189238
3945	5	Terran	1	0.04	1.31358259138339	611.4225969563383
3948	4	Zerg	7	0.157412124299542	20.263157392524	430.16858306770416
3950	3	Terran	2	0.0498687664041995	-1.20967249540583	601.8947647193364
396	3	Zerg	3	0.0576441102756892	12.1956687107824	604.3062865982995
3961	5	Protoss	0	0	0	1206.3744827669407
3966	6	Protoss	9	0.175961205403533	14.6606902626045	292.1089683295457
3971	5	Zerg	1	0.0103896103896104	-2.96884586649302	651.5252205412871
398	7	Terran	9	0.199628022318661	-28.4652309197769	276.8993913751378
3983	2	Random (Pr	5	0.193195625759417	29.5660094604469	1602.230304583981
3984	6	Terran	13	0.189201316183069	-58.2396111529003	379.5412105846453
3986	6	Protoss	9	0.173534072900158	-23.7503448022501	408.9578119121231
3988	2	Random (Ze	8	0.209703947368421	-11.7747450057106	945.4029780193807
3991	5	Protoss	6	0.0958781362007168	-13.933996670577	724.149667253228
3999	4	Zerg	6	0.203520352035204	1.92559979015711	521.7355009704281
400	6	Zerg	7	0.195143884892086	3.67715528290982	459.7701149425287
4006	3	Random (Ze	13	0.324870167339873	42.7677357592687	662.2779713101183
4007	3	Terran	1	0.0708661417322835	-19.2189157915368	697.2431007795177
4008	5	Terran	5	0.141961231470924	-28.70931336199	610.7131297215759
401	3	Protoss	3	0.107717041800643	-2.01411033283472	1135.4217524099327
4012	2	Zerg	2	0.0709010339734121	-6.53356921084755	755.4125307830604
4017	5	Protoss	2	0.0894039735099338	3.28261122475131	455.70335534380536
4019	5	Protoss	10	0.24026402640264	6.50438304513574	584.8397831414084
4022	4	Protoss	3	0.0747384155455904	1.79347281681679	643.3433265996732
4028	6	Protoss	6	0.125662376987131	-18.4600852276109	341.32488668013764
4029	2	Zerg	6	0.25513698630137	12.3866669723503	655.2607610198478
403	5	Protoss	5	0.0771470160116448	-4.66087093924252	298.6304806158954
4035	5	Terran	11	0.218704688255196	-67.5032040428443	433.3544232485982
4039	4	Terran	0	0	0	1027.1897116678479
4050	5	Zerg	7	0.196214511041009	-11.3221910044662	605.3855094924447
4054	5	Zerg	9	0.184628237259816	8.27118255658729	391.7743066574208
4060	5	Zerg	12	0.231835205992509	48.2735311875006	507.3026212326439
4065	5	Protoss	2	0.109809663250366	-22.8965433860068	756.7616654810734
4067	2	Zerg	6	0.175324675324675	-10.1479160075687	727.2039734425109
4068	6	Protoss	3	0.126948775055679	0.718127248518329	685.5748202080033
407	5	Zerg	6	0.218985434455048	25.4230317874093	414.70201586649915
4071	3	Terran	3	0.126946107784431	-14.7337116050771	1321.9993918802797
4072	3	Zerg	12	0.267148014440433	39.3327997908704	690.3407521952836
4073	6	Protoss	4	0.091005291005291	-0.970393748786918	472.12346972980373
4074	4	Protoss	4	0.232835820895522	-10.7122368784501	1155.7887680447523
4076	4	Zerg	7	0.171322160148976	-31.4108967882096	514.0278191855742
408	5	Zerg	8	0.160177975528365	-6.30656138871154	476.9877271057815
4081	3	Terran	11	0.242046431642304	40.6324295343009	464.4897580008362
4091	3	Protoss	4	0.166153846153846	-31.2311897918158	846.4390309965971
4094	6	Protoss	3	0.0900594732370433	-1.71668999259467	313.91162132213304
4095	4	Zerg	4	0.110392609699769	-47.4670276768146	468.5969738007432
4098	2	Zerg	9	0.246376811594203	11.3620270053725	488.57945523390725
4100	6	Protoss	1	0.064327485380117	0.554601182083061	476.3901063302717
4104	6	Zerg	11	0.244831659775546	-21.0800120120603	356.1329658041126
4107	3	Protoss	2	0.120982986767486	-12.1169771621186	951.1489879774768
411	6	Protoss	2	0.0565217391304348	6.15164374616286	528.1643647503103
4110	2	Protoss	3	0.171792152704136	-49.7517496411704	1309.277540653068
4111	5	Terran	2	0.0609819121447028	9.09270334332759	291.1708270124999
4113	5	Protoss	1	0.013986013986014	0	552.9352568107801
4114	6	Protoss	1	0.0895104895104895	-12.8947843833574	650.4657334651611
4116	2	Zerg	4	0.0529801324503311	4.2643620374582	523.4944300192647
4121	2	Terran	6	0.13826561552456	0.996927805317199	1000.6303971502047
4122	6	Random (Pr	5	0.151624548736462	-10.0639385497478	850.210001870462
4123	6	Zerg	10	0.221182475542322	44.5732899456713	294.0830490530526
4127	2	Protoss	0	0	0	1304.5123080736266
4128	3	Terran	2	0.167259786476868	-5.45506986972502	775.819265143992
4129	3	Terran	4	0.0925490196078431	-6.01383681987537	746.7925261003988
4130	2	Terran	2	0.0468948035487959	-1.79895479388784	672.7528373350915
4133	3	Terran	8	0.158357771260997	-27.0166185212897	704.984948571348
4135	6	Zerg	11	0.249712313003452	4.86017976457128	302.61764260856404
4136	3	Protoss	1	0.0267111853088481	4.39444656115114	971.9967729707137
4140	3	Protoss	4	0.11588785046729	-1.23106001254963	659.4870509717542
4143	5	Zerg	6	0.158512720156556	-35.496633805132	541.4771496642843
4144	5	Terran	11	0.204609785685402	-134.380737996092	599.7756838942237
4150	2	Zerg	4	0.251885369532428	33.2374214189418	638.080653394589
4151	2	Zerg	6	0.200474495848161	0.185400574686469	844.7729672650474
4154	5	Zerg	8	0.240863787375415	2.92678229192319	560.8430592867198
4157	1	Zerg	2	0.1325	-24.7287191308655	842.3251543560847
4160	5	Zerg	3	0.114930182599356	1.21544326328836	369.52047328182215
4161	3	Terran	7	0.240322580645161	42.9527294630207	1070.95046854083
4167	3	Zerg	1	0.0345252774352651	-7.22932739418918	572.1151095600435
4170	5	Terran	6	0.267527675276753	-3.54148233363476	712.5450684755812
4172	3	Protoss	5	0.288433382137628	-36.9669130993906	853.7157980108423
4173	2	Protoss	3	0.0388185654008439	1.2158552571452	558.9589947681438
4174	5	Zerg	6	0.127403062886934	18.7846054026906	375.9751856377479
4175	6	Protoss	3	0.155440414507772	10.2987243013548	332.53746034490786
4176	3	Protoss	1	0.0167014613778706	1.28764214621327	717.859629728003
4177	1	Terran	2	0.173076923076923	-1.01203891507683	1166.2895663735392
418	6	Zerg	13	0.355343179843614	103.476354541889	379.822319119116
4181	4	Protoss	3	0.0700344431687715	-5.22090608322639	807.9632861482776
4182	5	Random (Ze	3	0.134972403411942	-22.0338975483938	446.4684346816681
4183	2	Protoss	9	0.280594405594406	4.35067336044443	1289.1249419893775
4185	4	Random (Ze	3	0.11166253101737	-10.8085680906283	546.4092714725183
4187	6	Zerg	11	0.278403001071811	66.2589345761848	278.1099646800345
4188	4	Zerg	0	0	0	509.7333584801791
4190	4	Protoss	2	0.082483781278962	-12.0983434329537	639.2349635955687
4191	1	Protoss	2	0.113669064748201	4.90344830258202	991.6208042044724
4193	4	Zerg	6	0.202595529920692	-22.5123758827697	761.0813443740867
4198	2	Zerg	0	0	0	972.7910347578237
4205	3	Protoss	2	0.109565217391304	-49.6462968756883	806.1720532396024
4217	5	Terran	6	0.183763837638376	-17.5725875022216	598.2006125574272
422	2	Zerg	2	0.0589812332439678	16.5738597281866	971.6567719618723
4226	3	Zerg	1	0.112994350282486	6.32735499403568	572.4950479178354
4227	2	Zerg	15	0.201206636500754	11.9199084763747	503.16743902868564
4229	3	Random (Pr	0	0	0	673.3553296074339
423	4	Protoss	4	0.127111111111111	-12.9401993245558	722.1520129987364
4232	3	Protoss	3	0.165289256198347	-7.75033559282488	767.2300692808753
4238	5	Terran	10	0.267898383371824	-31.0169757660278	583.4578043315908
4239	6	Protoss	1	0.0194805194805195	-1.10868946062135	735.7485505753552
424	4	Terran	2	0.123737373737374	-4.21303737404609	1570.253124803718
4240	4	Protoss	2	0.0603217158176944	8.23906828524893	572.4884929812911
4244	6	Zerg	7	0.145951704545455	-18.9023877056945	333.1323434860967
4254	3	Zerg	7	0.147540983606557	-17.1812660573881	436.726993221997
4256	6	Terran	5	0.149325626204239	-12.3879005210543	546.4421153867171
4258	2	Protoss	7	0.261243386243386	-26.2027475022859	773.4370770265983
4259	2	Protoss	2	0.0558312655086849	0.18021677697287	753.3807963235016
426	3	Terran	6	0.153023255813953	-124.285294625372	719.6315486470928
4260	4	Zerg	2	0.0700564971751412	10.2642008926146	767.7837920841491
4262	2	Protoss	1	0.0812324929971989	-14.366927670232	1270.3736168807247
4263	1	Zerg	1	0.0168634064080944	5.52525134877335	1122.132950311953
4267	3	Terran	3	0.176276771004942	-22.2302426642519	808.2375571828072
4269	1	Terran	3	0.275434243176179	-42.217118194108	1712.3874105277578
4271	3	Zerg	1	0.0343698854337152	5.26514056964642	976.3146076191593
4273	2	Protoss	3	0.134796238244514	-1.21477469946021	1655.2756116657208
4276	1	Protoss	2	0.0903703703703704	-14.1892057240707	1029.1877650158497
4279	6	Zerg	10	0.191154791154791	-5.46999850305325	277.83488828259146
4281	4	Protoss	4	0.135071090047393	-3.48108248845176	687.8146752139104
4283	1	Protoss	4	0.183356840620592	-21.555843429394	1272.0542403928102
4285	4	Zerg	8	0.164	10.8767438422352	527.0564424744247
4289	6	Terran	5	0.106294536817102	-4.68305386893348	531.8866017765013
4290	2	Zerg	5	0.196342637151107	3.66771363587996	480.2451171077718
4291	3	Terran	10	0.176151761517615	42.3335597554434	849.7909514259492
4293	5	Zerg	4	0.0836591086786552	-1.08283613716071	587.8341837334524
4295	2	Protoss	0	0	0	1441.1713841009973
4301	4	Terran	5	0.157170923379175	-3.72558926782861	459.24014126226746
4302	6	Protoss	11	0.1704456606724	-50.7999975632974	719.0416612738542
4312	3	Terran	4	0.106269925611052	-7.48706903366576	697.4084302731051
4314	3	Protoss	1	0.0316205533596838	2.39283412795836	983.3131754132373
4319	6	Terran	10	0.150378214826021	-22.9529575068576	363.69455476512616
4320	2	Terran	0	0	0	1334.22281521014
4323	5	Zerg	2	0.0612557427258806	-8.29371592580227	538.268175970632
4324	6	Zerg	10	0.211350872007094	5.21788342905666	376.696074073516
4325	3	Protoss	1	0.0227272727272727	2.03575002703726	1367.0726872547814
4326	4	Protoss	3	0.0780911062906725	14.1434991054059	789.9954970256671
4334	4	Terran	8	0.160933293448998	-111.302216548508	553.6945267296031
4335	4	Terran	3	0.0763673890608875	-18.0843349264926	540.5200884290864
4338	6	Zerg	6	0.182287822878229	-1.17980130817116	418.3172769218541
4339	5	Zerg	6	0.181267217630854	-11.9866226539036	483.9989932820939
434	5	Zerg	14	0.284233668341709	67.7314913270611	501.6755964922842
4341	4	Protoss	2	0.03397341211226	7.4378871912493	862.9691315941628
4343	4	Terran	3	0.0768307322929172	4.30002873885573	620.9521680544947
4344	6	Protoss	5	0.115384615384615	-4.64076458882184	457.9069075257
4349	4	Protoss	4	0.123251748251748	-17.4760130920594	1014.1576406636648
435	5	Zerg	3	0.123267326732673	-12.4765080437052	461.6826485810184
4350	4	Protoss	6	0.213720316622691	5.57518552917017	751.7496974207469
4353	6	Protoss	8	0.193678547410894	-15.4830418174474	559.8539900793872
4356	3	Protoss	2	0.0672097759674134	9.01960823167962	1227.3552948107417
4357	6	Terran	9	0.149236192714454	1.25073389986994	339.6104667945866
436	3	Terran	1	0.0441640378548896	-3.03853599792927	761.1798287345385
4361	6	Zerg	4	0.0953213817227809	5.48873857626046	397.33152150159526
4363	2	Terran	5	0.117973079968329	15.6145265593473	395.6557004095037
4374	4	Zerg	11	0.248314606741573	47.4478224649376	570.9065996802923
4378	5	Protoss	3	0.0769230769230769	2.52709238451532	387.0088857240162
438	5	Protoss	4	0.132270168855535	-1.32011885561835	734.295260124096
4383	3	Zerg	5	0.110576923076923	-1.59055330096791	524.9895002099958
4386	2	Protoss	2	0.112044817927171	-25.2591566762191	879.6389961559776
439	3	Terran	3	0.0789586000853607	-56.6741061851812	783.8772134732816
4393	5	Protoss	3	0.141720896601591	-50.1851418316178	699.3202607065932
4396	2	Protoss	4	0.0790123456790123	2.30554666092641	1176.3598720120458
4399	3	Terran	6	0.114029850746269	68.3897836072645	1113.3006022956258
4402	3	Protoss	9	0.246349206349206	0.677480316601759	893.8148015731141
4408	4	Zerg	11	0.238805970149254	17.3601252605525	469.96014737950225
4410	4	Zerg	7	0.245562130177515	36.9675698749408	481.47060381228414
4415	4	Protoss	0	0	0	653.193462839824
4418	4	Protoss	1	0.11046511627907	-5.76604666914007	494.4571355109226
442	4	Zerg	4	0.116928446771379	22.7300492411508	680.5591473955003
4421	2	Terran	5	0.113495200451722	18.3632847620117	853.3806675143582
4422	4	Protoss	9	0.197909407665505	-100.163886536079	608.8687826886428
4424	5	Terran	4	0.130081300813008	-37.0125447421652	417.3413685458157
4427	2	Random (Te	3	0.200708382526564	-30.1479880576327	1062.2928528936857
443	5	Terran	8	0.239285714285714	-16.7507421409535	446.76364416169275
4433	3	Protoss	1	0.147239263803681	-4.99313753890758	1712.8273641299695
444	3	Protoss	4	0.118359112306658	-4.53957008290121	897.2955512086571
4448	2	Terran	4	0.169170476812541	-18.8019267510486	1727.2052092509111
4459	4	Protoss	1	0.0835380835380835	2.44186296434752	755.013288233873
4465	6	Terran	4	0.13167701863354	9.82641122712768	314.82577541588483
4468	6	Zerg	9	0.156837329876863	-22.4318343990263	440.63539624138
4469	4	Terran	12	0.212584607671096	-3.41808121132181	461.61871217611684
4472	4	Protoss	0	0	0	417.91518829168814
4480	2	Protoss	4	0.0861244019138756	-22.2694092958464	1033.0578512396696
4488	4	Zerg	2	0.106084243369735	-13.1301562300511	676.0228225304886
4489	4	Terran	6	0.0977894342450356	27.825174738712	453.4119247336204
449	3	Terran	1	0.0296296296296296	-3.488373544646	1612.8251858781025
4497	4	Zerg	5	0.11984171848502	-28.3692678971182	521.1481937003607
4499	2	Zerg	4	0.179930795847751	40.3157882048449	859.0474881451445
4500	4	Protoss	0	0	0	1094.4750897469576
4504	2	Terran	0	0	0	1034.6290337599455
4506	3	Zerg	6	0.0969162995594714	-3.1199160126538	264.7190404464222
4509	6	Protoss	5	0.182182182182182	19.3461638125356	517.1058619120506
4510	1	Terran	4	0.152123552123552	-34.6410616972997	1386.501026010759
4511	2	Protoss	7	0.279888785912882	-10.9381978335735	1176.6920832156643
4512	4	Zerg	0	0	0	537.6344086021505
4514	4	Zerg	10	0.237644584647739	9.093611315597	600.6691454280068
4516	5	Zerg	6	0.112755102040816	35.0156471516983	394.65635298064217
4517	1	Terran	1	0.0824858757062147	-9.0835599195226	1442.7932477276004
4520	3	Terran	12	0.275829383886256	-48.8267585978395	794.0415124902729
4522	5	Zerg	14	0.327176781002639	11.558503485049	434.39543016007474
4532	5	Zerg	10	0.190375834211451	-37.9670587585873	361.77094111092623
4534	6	Terran	1	0.0169851380042463	1.39506530559984	465.8963846440552
4535	4	Zerg	5	0.168549087749783	-1.17449696331869	560.1425002520641
454	6	Terran	3	0.136741973840666	5.62853149684958	288.6994379021944
4543	4	Terran	4	0.17047817047817	-3.71155467077106	484.9801643112797
4544	6	Terran	7	0.148791985857395	-43.5059554239659	379.1684835156501
4546	2	Protoss	9	0.183105981112277	-15.2862706673151	888.1862348897315
455	6	Zerg	9	0.175685425685426	18.1307983259046	295.2046949354682
4551	3	Protoss	5	0.114247311827957	-10.3642736767703	781.1157457312025
4553	4	Terran	2	0.0384615384615385	2.77651792820421	934.2563786354251
4555	7	Terran	8	0.167393199651264	28.9601564305228	298.0705890769052
4565	1	Terran	6	0.147012162876785	-61.4997942041832	793.0025455381711
4569	3	Zerg	1	0.0220689655172414	1.28075550431441	813.0610120983478
457	5	Zerg	6	0.14725697786333	-13.7413497127056	354.3661452759449
4570	2	Terran	3	0.124590163934426	-1.48448689432678	1048.9327109665915
4572	2	Protoss	0	0	0	1609.5025027763916
458	5	Zerg	11	0.212964728312679	-59.2207991530114	347.8890094904122
4580	4	Zerg	10	0.22887323943662	-3.80809621212632	382.8498577712778
4581	4	Zerg	9	0.211124401913876	25.1756571357895	669.5367475243878
4582	4	Protoss	2	0.0435729847494553	9.39125266348779	456.07954027182336
4583	6	Protoss	6	0.100290697674419	-1.47717328209237	562.0092956337498
4586	5	Terran	6	0.143890093998554	-3.32787748855296	941.2650602409639
4587	2	Terran	8	0.202258726899384	-97.8950037141651	857.6108676449148
4589	4	Protoss	3	0.115942028985507	-21.5286968946459	438.09114924451177
4592	6	Protoss	9	0.202918888577042	30.1607921395404	313.911621322133
4594	4	Terran	1	0.0356435643564356	0.0336068169669517	995.3021737399474
4595	4	Zerg	14	0.252483927527762	41.5066473070201	327.9957491750907
4596	4	Zerg	2	0.101449275362319	-14.3346698301633	534.4335538762466
4597	4	Terran	5	0.163923633969717	-40.1205241835538	952.8982399969508
4598	5	Zerg	12	0.305354558610709	150.132808522962	363.2005230087532
4599	3	Zerg	7	0.247605011053795	-5.00526149877101	514.7024762336131
4600	5	Protoss	14	0.349514563106796	-37.5782755159757	600.9001484223367
4603	3	Terran	0	0	0	1846.4833724172313
4606	5	Zerg	2	0.0586319218241042	1.25923233348206	348.0343022608308
4607	7	Zerg	5	0.164420485175202	1.5872863565931	285.4272274740832
4609	6	Protoss	7	0.19811320754717	20.8555097401969	302.9045517466991
4610	3	Zerg	6	0.16403785488959	-32.7669132066696	515.0205750719742
4615	6	Protoss	8	0.149705304518664	-39.2594315522104	437.5237903561006
4616	6	Zerg	10	0.200446055199331	-23.1124923617588	387.98187348687077
4617	5	Zerg	14	0.295081967213115	-14.1895650158222	292.8600714578575
4619	6	Zerg	11	0.216530849825378	34.0275322321188	453.71021528549716
4621	3	Random (Ze	9	0.244925575101488	-87.1305374701171	831.6699933466401
4626	6	Protoss	2	0.0208197787898504	3.48481268840421	672.0610769106695
4634	6	Terran	1	0.0675569520816968	-3.34786408305924	742.1040132985038
4636	4	Protoss	4	0.123943661971831	-2.25798162036406	560.3936204790244
4638	6	Terran	5	0.10361216730038	12.9213518569329	287.1574570484234
464	4	Random (Te	2	0.0747295968534907	8.36239518526234	620.1165819174005
4641	4	Terran	3	0.0451063829787234	-7.03816398549949	748.4581761571162
4646	5	Terran	0	0	0	1063.6362959504174
4648	5	Zerg	5	0.261327713382508	32.1551093689544	605.5724779420225
4652	4	Protoss	7	0.210274790919952	21.8299799494009	875.3194916144394
466	6	Terran	9	0.10280612244898	8.20242137058762	201.97450273877428
4662	4	Terran	8	0.1382949932341	31.3205511365026	407.3718000945102
4665	3	Terran	1	0.0277008310249307	-5.49513220717904	791.258179631432
4667	2	Zerg	5	0.165236051502146	-14.7701620314608	613.4179032149232
4668	6	Protoss	12	0.155530216647662	-5.20449635074579	279.5662250452198
4670	4	Terran	10	0.202501690331305	8.74662445562564	423.2768399844235
4678	4	Terran	3	0.106824925816024	5.58456053415754	699.4816840721027
4679	4	Protoss	6	0.186456400742115	-6.83435509450538	796.0579211743446
4682	5	Zerg	1	0.0287081339712919	3.31802106970481	673.881693329919
4684	1	Zerg	1	0.0223463687150838	1.61605475680071	705.2186177715091
4686	4	Protoss	7	0.14344262295082	-19.4434489669665	643.0454633142564
4687	3	Zerg	2	0.0638020833333333	5.02831416079977	675.6665450466884
4694	4	Protoss	2	0.0842245989304813	-12.7043313982069	579.3809893509775
4698	6	Terran	1	0.01171875	0.909358747717649	471.63359729093656
4699	7	Terran	6	0.130042143287176	-11.8017664664756	360.2616940945903
4700	4	Zerg	10	0.187904967602592	68.8986143801861	392.6126012940511
4701	2	Random (Te	2	0.131652661064426	5.25519247969519	952.5623928367307
4704	4	Terran	3	0.0911458333333333	-11.1128636973975	637.4745807010945
4706	5	Zerg	6	0.13112283345893	-9.29212119137938	395.5226832258831
4713	4	Terran	4	0.103932584269663	-35.6588258671973	653.1422674486956
4715	4	Protoss	2	0.0819234194122885	-1.95786898255746	499.7001798920648
4716	5	Zerg	5	0.164571428571429	-2.33188700687805	565.3997941944749
4718	5	Terran	4	0.0989956958393113	-6.36938466091	380.64931159572
4719	5	Terran	6	0.112520458265139	-2.54799685817403	580.6593968110186
4721	6	Protoss	0	0	0	474.6715273031062
4723	6	Zerg	10	0.226614987080103	-25.3351239279915	416.6302115231584
4725	2	Protoss	5	0.210309278350515	-12.1942270227407	1219.7501951600311
4727	4	Zerg	7	0.208017334777898	-2.0659457748684	781.3049355032776
4728	3	Protoss	9	0.27112676056338	12.4948626273456	938.0687041518921
473	6	Protoss	3	0.0513000702740689	-5.83635256104358	547.3573586723301
4734	5	Terran	3	0.118867924528302	2.53095362696463	457.8209553807697
4735	6	Terran	6	0.110316967060286	-18.1731784674639	338.4392535383824
4737	4	Protoss	1	0.0252951096121417	6.49130755432927	1065.9844366272253
4739	3	Random (Te	5	0.0825158684362377	-9.00655007724865	614.8473334071151
4740	4	Terran	2	0.0917941585535466	2.6797943333909	442.92472051450136
4741	5	Protoss	1	0.0400444938820912	-9.30230255093846	618.5936891071838
4742	3	Zerg	7	0.228717366628831	63.8716026560786	637.9503929774421
4743	4	Zerg	3	0.0622903689506469	1.28550626079709	518.5457901860024
4744	5	Zerg	5	0.15956770502225	18.2995227928542	462.57962151735364
4746	4	Random (Te	4	0.103053435114504	-24.9497133025584	693.4187625248762
4747	4	Terran	3	0.0643910007757952	4.72440888648751	462.8236873163168
475	4	Protoss	5	0.162510056315366	-40.042768160174	966.1182335494218
4752	4	Zerg	3	0.14225232853514	9.80688746845956	788.6995133724002
4754	7	Terran	8	0.217323812480596	-14.4749872127828	254.20325075117063
4756	5	Zerg	6	0.117746005046257	32.954232615869	382.70041063754064
476	6	Protoss	3	0.155974842767296	-2.5925464079852	394.79034658644525
4762	3	Terran	2	0.0639386189258312	-15.4566236469871	635.1383966566314
4763	4	Protoss	1	0.0310421286031042	-10.4947722774404	809.3168556421526
4764	6	Zerg	10	0.248832555036691	12.4658909989958	505.98325195436024
4766	6	Zerg	2	0.0612612612612613	4.01017221427733	386.54663105283703
4767	4	Random (Ze	3	0.0908326324642557	18.7560947545244	579.4212740314974
4769	6	Zerg	5	0.137330754352031	-3.31310885567681	504.2432065833993
4770	4	Terran	3	0.110371075166508	-7.98515272713718	627.8567482043297
4777	1	Protoss	8	0.420708955223881	-31.9714959242583	1390.975351916764
4778	3	Zerg	4	0.131359851988899	27.1747772985354	648.6682840129215
4779	3	Zerg	13	0.320925189736176	-66.6939585003367	594.1029342743924
4783	6	Zerg	6	0.16868932038835	9.85955980362013	381.4057088806505
4785	2	Protoss	5	0.143482064741907	10.4225189485813	1318.9654035374651
4787	3	Zerg	8	0.25088809946714	5.82455389560619	594.6929600247391
4789	2	Terran	7	0.223897911832947	-23.9268304923038	1094.4631111208398
4791	6	Zerg	13	0.186457311089303	5.18064039913463	401.0571867442579
4794	5	Protoss	1	0.0200333889816361	3.46315991256557	482.51137520567045
480	6	Terran	4	0.132478632478632	-7.32292748590169	448.14914403513495
4801	5	Terran	1	0.0339869281045752	1.25622174802941	599.6318260587999
4805	3	Terran	3	0.157983193277311	-16.7758890419132	968.1479330041632
4808	6	Zerg	1	0.102040816326531	-0.260680222365007	460.7424403684097
4809	3	Zerg	3	0.129955947136564	6.24182786509606	318.9202635557058
4817	6	Zerg	10	0.142113482561166	104.805749733252	303.37136599024967
4818	5	Zerg	10	0.201294697903822	-30.7855978034784	387.54732921758074
4819	2	Protoss	8	0.195301027900147	24.2435184905227	447.2251913005755
4820	4	Zerg	8	0.216677609980302	36.5478550853463	794.0415124902731
4827	5	Zerg	14	0.246362433862434	-3.86490663468652	379.2547643879776
4828	5	Zerg	5	0.159760087241003	-2.39184266052499	325.89212970506765
4834	5	Random (Pr	3	0.0928571428571429	-1.32904085930411	998.0737177247911
4836	5	Zerg	8	0.18568665377176	-23.9890792729656	422.09052997686945
4839	6	Zerg	4	0.0998363338788871	-0.0360089798857999	211.80786484963758
4840	5	Protoss	6	0.0879396984924623	1.30141107803615	443.16419233325956
4841	3	Zerg	3	0.104705882352941	14.4830508764312	545.449586821938
4842	4	Zerg	0	0	0	601.131329161482
4855	3	Zerg	6	0.20669577874818	1.75519239339951	698.0071894740515
4858	6	Zerg	2	0.155594405594406	-4.20433493096775	407.2291315431541
4860	6	Protoss	7	0.130434782608696	7.88310341407747	524.8517293864483
4862	4	Protoss	3	0.0919117647058824	-14.8868492835168	676.4298034971421
4864	2	Random (Pr	1	0.036036036036036	5.90860852430617	1251.6584474428619
4867	4	Protoss	7	0.179120296767356	10.9303979423056	490.68435747336815
4868	4	Terran	8	0.201268498942918	-41.4886306006682	670.1918759340799
4874	4	Random (Te	6	0.151946818613485	19.331621299739	653.4965332008913
4884	3	Protoss	2	0.0345489443378119	7.95340562460105	800.2752947013771
4889	1	Zerg	12	0.279776674937965	69.5291174836396	599.4413206891178
4895	3	Protoss	3	0.117355371900826	10.8384956571876	658.9481869040636
4898	3	Random (Te	7	0.256704980842912	9.67615919034918	819.4840528403316
490	4	Random (Pr	1	0.0504587155963303	-28.0739663394972	867.34782382431
4900	3	Zerg	14	0.295463833265223	11.7429080019118	472.391102041202
4906	5	Protoss	8	0.239078252520403	-1.7508652352974	586.7959182475927
4910	3	Protoss	4	0.15059861373661	12.9208097796434	788.1773399014778
4911	2	Zerg	6	0.0851851851851852	41.1398301570839	662.5939226885412
4914	4	Protoss	4	0.142857142857143	-15.254313403044	797.7980773066338
4920	6	Protoss	0	0	0	401.21809814597117
4923	5	Protoss	9	0.187631027253669	8.54468076171918	546.3167325888857
4924	4	Random (Te	2	0.0474040632054176	-0.741683423865538	768.62178427861
4929	5	Protoss	6	0.160971905846621	-30.2835200752398	843.3338674447828
4931	6	Protoss	4	0.106962663975782	9.6125587700765	901.7295172140165
4934	6	Terran	5	0.113858539390454	-19.3787832612187	435.84189399453453
4936	4	Zerg	3	0.0827814569536424	-11.3548455534672	467.34650004206117
4943	1	Protoss	5	0.144986449864499	14.0152817506584	859.689995787519
4945	4	Zerg	7	0.176609105180534	37.2503925353294	477.7465650021976
4947	2	Terran	3	0.123250807319699	-123.132653857969	983.0135262661215
4948	5	Zerg	9	0.180350877192982	54.4922759071359	416.4584374479428
4950	4	Zerg	4	0.182287188306105	-9.88429748080046	526.9092556879854
4951	3	Protoss	1	0.0760456273764259	-30.2609933082764	1365.691107985196
4953	6	Protoss	10	0.186489846663904	-44.3364511401463	384.77669484514666
4954	2	Protoss	4	0.179153094462541	-3.23579856997083	995.3715224207434
4960	1	Zerg	10	0.387058118633913	76.8501239477325	968.9922480620155
4961	5	Protoss	6	0.193083573487032	8.76915498131774	563.0979396246389
4967	3	Zerg	3	0.0854430379746835	-4.14406037112795	701.8479656936714
497	6	Zerg	6	0.234188034188034	-11.9797488214991	402.4306813151435
4971	3	Terran	0	0	0	1266.9453946534904
4976	4	Terran	1	0.091304347826087	3.92200271004863	1043.03565095855
4978	4	Random (Te	8	0.278073089700997	-32.6132729191131	691.8452203872948
4982	5	Protoss	7	0.134564643799472	20.7039871617275	565.5596778572076
4983	4	Terran	3	0.109170305676856	10.7694676694593	519.7127028178824
4984	2	Zerg	2	0.0822784810126582	26.506515236424	780.6888798675951
4987	6	Protoss	3	0.15898400752587	9.34701596781547	458.77031205556636
4994	4	Terran	10	0.221473278767453	-41.9782794745184	678.8820170942491
4995	6	Zerg	5	0.160086145010768	1.90427910878708	413.2675411407837
4998	2	Terran	1	0.0116279069767442	-2.37388762340001	907.8364441862153
5000	3	Zerg	3	0.0607164541590771	10.5131938087978	600.9687616437697
5004	1	Protoss	1	0.0194647201946472	0.752218086212601	1712.328767123288
5009	4	Zerg	12	0.333333333333333	202.510760248438	447.88820710350694
5013	4	Zerg	11	0.268916595012898	62.2009829825631	426.5210808044188
5016	4	Protoss	7	0.190529875986471	-26.4316723744809	574.511234567192
5019	4	Protoss	7	0.146963375057951	37.1974082606276	567.6722033628902
5020	1	Terran	6	0.279017857142857	-9.92970600652927	940.2826489642787
5030	3	Protoss	2	0.118528610354223	1.7901465763151	787.7613398244868
5031	5	Random (Te	7	0.131952017448201	-4.04562997973213	465.55585040759416
5040	5	Protoss	3	0.161361141602634	-1.19055408594778	707.1535654682772
5046	5	Zerg	5	0.137931034482759	-23.8742933715322	514.4668066016382
5049	5	Terran	8	0.133572159672467	-11.9759273461318	512.5839356194576
5057	1	Protoss	3	0.0944976076555024	5.29402158421976	1958.4418636532773
5058	4	Terran	8	0.111532785157074	-45.8657812585485	622.9132406438431
5059	2	Zerg	5	0.175232198142415	-25.4781493372968	814.86974307157
506	5	Terran	0	0	0	538.8802069299994
5060	1	Zerg	3	0.0689102564102564	9.21235779116343	429.68800354062915
5065	5	Zerg	6	0.263100436681223	19.4743284090876	548.967940272288
5066	5	Protoss	3	0.0712446351931331	-16.0776708616619	583.8427361205986
5070	2	Zerg	2	0.146017699115044	1.7185163361648	743.5165358077564
5071	5	Terran	5	0.103603603603604	-21.7788546606858	506.47272137922647
5077	4	Terran	3	0.0797227036395147	-3.9515408630569	260.96918736804747
508	6	Protoss	0	0	0	687.800482835939
5086	6	Zerg	6	0.111754487550666	15.8440225676679	384.64645221344796
5088	3	Protoss	3	0.119633657698912	-7.01117441422315	755.6522790472736
509	6	Zerg	9	0.208699676075891	-21.7633932442283	443.0856484558466
5090	1	Terran	8	0.143509706889989	-64.9015728875886	746.7813722854497
5093	2	Zerg	9	0.207401032702238	24.5937995794659	555.5030913747036
5094	3	Terran	3	0.0673499267935578	9.60225039200503	920.8442299900549
5096	4	Terran	9	0.265123619147817	74.5214735289916	845.4443232640915
5097	4	Random (Te	11	0.270910047343503	-52.1908387554626	745.9179639423256
5098	3	Protoss	6	0.241658240647118	8.63375654968806	732.847699591071
5099	1	Protoss	4	0.268022181146026	48.7231521725425	1940.6547769217332
5100	4	Zerg	6	0.137063655030801	42.0014822569825	487.94531108953316
5101	4	Terran	3	0.0764087870105062	-19.1510918246305	590.5139833711263
5106	5	Random (Pr	2	0.0752351097178683	-5.36617209946827	596.4985534910078
5107	4	Zerg	4	0.150353178607467	-16.6906373501466	807.0829600574641
5108	4	Terran	4	0.0829228243021346	-0.670320674860122	572.3246683378547
511	4	Zerg	8	0.154774396642183	-12.2471669694389	476.82624451649826
5110	4	Protoss	4	0.0936613055818354	6.56220053990552	821.2338216937126
5111	6	Zerg	10	0.274	57.1474592844172	396.56259542287455
5112	4	Zerg	5	0.127504553734062	-6.00782710394022	575.3640616099837
5114	4	Zerg	11	0.22782874617737	148.538201738269	481.35472473730067
5115	4	Terran	0	0	0	884.932258435617
5119	6	Zerg	8	0.176255038475632	21.5592016829742	310.00158100806317
5121	5	Zerg	7	0.149152542372881	21.992169165989	418.5939429456456
5122	4	Zerg	8	0.233271945979128	-1.99460908703202	431.22035360069
5124	5	Zerg	9	0.20062860136197	-2.60176283928666	410.2395799146701
5129	7	Zerg	13	0.2473604826546	79.0739833802262	280.8570634147164
513	6	Terran	4	0.101731601731602	-12.078870283301	321.3223055518067
5131	5	Protoss	5	0.183246073298429	-22.1332548108698	590.8594050045792
5133	5	Protoss	0	0	0	584.4467043050345
5135	4	Zerg	5	0.227715355805243	-11.5339664608346	561.3909020990407
5136	5	Zerg	5	0.14172335600907	17.0897361480523	333.19339210864774
5138	6	Terran	8	0.197247706422018	36.8828991483559	244.9233512372303
514	4	Protoss	2	0.0384615384615385	-2.65442417306219	757.2946406258283
5140	5	Zerg	11	0.238019169329073	65.0742047282566	213.20097816608785
5141	6	Random (Te	6	0.137834036568214	-20.6285601292416	394.2720161493817
5143	5	Protoss	4	0.179375	51.6353250430203	652.3710425541631
5147	4	Zerg	7	0.234106962663976	47.4709421712956	400.91569143924727
5151	6	Zerg	10	0.216578626574563	8.81054367440831	253.50405986751878
5152	5	Protoss	6	0.188577586206897	6.05122704724711	325.5897243882983
5153	2	Protoss	5	0.160117302052786	-0.19371490184335	718.695424066235
5154	4	Terran	3	0.130081300813008	16.0251613950599	658.2021865476637
5155	6	Terran	8	0.151084010840108	12.8989388863157	323.8279048982209
5157	5	Zerg	6	0.171677215189873	50.2925696721979	649.6037417175525
5159	5	Zerg	4	0.1	1.45579570638714	371.8398262764332
5160	6	Protoss	4	0.254452926208651	23.4542959546247	441.4426345296428
5163	3	Terran	3	0.0969101123595506	8.00376701012249	516.6810476224921
5165	3	Zerg	2	0.0699300699300699	14.263215625414	912.5003421876283
5166	6	Terran	10	0.21104608632041	-10.0109113732907	600.1392323018941
5168	5	Zerg	0	0	0	431.5013225515536
517	4	Random (Ze	9	0.155457227138643	-7.62051695823766	411.7903822238328
5170	6	Protoss	7	0.0931422722620266	20.9227633183294	185.61450465985214
5173	4	Terran	7	0.168205539943798	-92.2924599744441	552.0927074074277
5174	4	Protoss	7	0.144942123804731	-1.1570483666269	697.0146860994361
5175	3	Terran	0	0	0	654.2147787118511
5180	3	Terran	2	0.140043763676149	-2.74993211419068	590.4756281184494
5188	2	Terran	2	0.0494233937397035	4.75168578681866	1116.956516882798
5189	3	Protoss	3	0.207855973813421	-30.7646555491049	1228.6370728950376
519	4	Random (Pr	2	0.0639360639360639	-9.50636788255238	519.3186539260489
5192	5	Terran	3	0.0386666666666667	4.77072001871215	316.65611146295123
5194	6	Zerg	8	0.26338199513382	19.2130115992813	297.01088247873406
5197	5	Terran	0	0	0	395.9282736339485
5199	3	Protoss	3	0.0856031128404669	-21.2768083922698	797.6771640981462
52	5	Terran	10	0.181552831290134	-37.9568675718019	417.48423996994103
5200	3	Zerg	3	0.0619718309859155	-7.92808631031934	412.847824291966
5202	4	Terran	0	0	0	982.4533825869962
5206	4	Zerg	10	0.242304656669298	10.4295119425251	536.6044742081059
5207	4	Zerg	8	0.16047503045067	-3.43919818996233	321.1984556778251
5209	5	Protoss	11	0.285027726432532	37.7662048469808	352.5645545699417
5213	4	Zerg	7	0.215202369200395	14.1737845714368	523.4177082679062
5215	4	Terran	8	0.244738424533975	12.9831494527803	911.5188638828879
5220	5	Zerg	0	0	0	561.5926768314941
5224	5	Zerg	10	0.140532162231981	20.9920695882089	324.92112539680994
5227	6	Terran	4	0.146978021978022	-2.75400410214358	433.56861656925827
5229	4	Zerg	5	0.135574837310195	16.9423047003554	668.5832720465334
523	6	Zerg	11	0.243719412724307	-18.8732423165973	362.9302992360317
5230	5	Protoss	3	0.1	16.2336833746463	648.4243288808196
5233	4	Terran	6	0.147884187082405	-6.0800475846732	489.7039739477486
5235	5	Protoss	11	0.294089834515366	148.76141499659	491.8355301987016
5241	4	Protoss	0	0	0	492.53804856425154
5243	4	Zerg	5	0.0916730328495034	-1.48230433088328	565.3934007282268
5244	3	Zerg	3	0.252446183953033	-12.6933261235222	835.3381448810478
5245	3	Protoss	0	0	0	1046.320613562408
5246	6	Protoss	9	0.226140103432064	-32.1618257408946	648.3486559732363
525	5	Zerg	6	0.213077790304397	-6.87734248087759	344.39056645360364
5255	5	Protoss	4	0.0813953488372093	8.5589280334618	490.80959041939684
5256	4	Terran	3	0.085995085995086	-23.7628632435917	522.6271421179987
526	4	Zerg	6	0.1508078994614	22.7203425567482	463.2889811348727
5262	5	Protoss	7	0.14555389965226	4.27419329339139	616.8574812475327
5263	5	Terran	5	0.0807422266800401	18.9953172536381	306.04999632740004
5264	5	Protoss	12	0.545115585384042	217.442720080623	277.3171232230905
5268	6	Zerg	14	0.259986225895317	-16.3728553887733	278.88090669760385
527	3	Zerg	2	0.0491257285595337	-24.7760472601665	382.2089383382319
5271	5	Terran	5	0.130925507900677	7.64085547520931	579.8244291628495
5272	5	Zerg	6	0.127382146439318	-4.70310054746206	360.39542586125486
5275	5	Protoss	0	0	0	1150.8936689339273
5283	3	Zerg	6	0.209161624891962	13.7016725490751	514.5170999758177
5284	3	Protoss	1	0.104803493449782	-36.3251889059684	1414.827391058291
5285	5	Terran	7	0.17165991902834	11.7029072535579	328.5420944558521
5289	7	Terran	7	0.146332335329341	8.71469525473293	323.7251702794395
5295	6	Terran	8	0.288046340179042	-6.14428615617277	552.7946533701125
5296	3	Zerg	1	0.0300751879699248	2.39085533326097	988.4450770492939
5300	5	Zerg	6	0.130524576621231	-2.04022425554794	386.9624607716806
5302	3	Protoss	9	0.227056424201224	-25.7547229127873	506.1112938735228
5303	6	Zerg	9	0.220145379023884	65.0648896996327	330.3535443631775
5304	1	Protoss	4	0.225063938618926	-18.9713427977259	967.6795045480939
5309	4	Zerg	10	0.242935052057511	51.4911489606255	486.6582637006467
531	6	Protoss	3	0.0781367392937641	10.3628868285727	443.3763999609829
5312	2	Protoss	3	0.102403343782654	2.296731701257	737.9747022272079
5315	6	Protoss	4	0.120974760661445	-7.01901270169839	447.98853149359377
5323	1	Terran	6	0.145043246839654	40.4859238967505	1206.214416674708
5325	5	Zerg	3	0.0859106529209622	-0.072067559529394	531.174639598007
5326	1	Terran	5	0.169642857142857	-34.8620664045014	819.0075266791702
5331	5	Protoss	10	0.21044776119403	14.6424671270452	552.904684761394
5333	6	Terran	9	0.206240249609984	-17.3697604952826	445.8116000178324
5335	3	Protoss	11	0.229085457271364	4.15287498720716	735.6024216031719
5336	4	Protoss	5	0.1001001001001	16.6338114281066	955.6666252544463
5339	4	Zerg	6	0.269480519480519	7.5823793726654	631.0621406889937
5342	5	Zerg	13	0.222248134328358	41.3772344811866	343.53636332405785
5343	4	Zerg	9	0.201176470588235	-11.8106410363444	428.52796359226426
5345	6	Zerg	9	0.180984408437787	4.55037998726709	305.7701892411701
535	4	Zerg	5	0.163621922160445	-65.3164203889244	705.0744206050948
5351	5	Zerg	3	0.170769230769231	-9.31470392626883	407.0070330815317
5354	3	Zerg	6	0.227562246670527	9.67895803608189	620.5860814953643
5357	5	Zerg	1	0.0729483282674772	14.1502548110719	506.3906500030383
5359	5	Terran	4	0.172413793103448	2.24455589568083	391.9140297384366
536	5	Terran	1	0.0968858131487889	-7.20310883663267	893.6470630289273
5360	5	Protoss	4	0.132858837485172	-14.8390843088268	351.2901129397713
5365	6	Terran	5	0.118845500848896	-31.4618383583838	470.27840481565084
5366	3	Random (Ze	7	0.237388724035608	17.9908816212744	646.6172220030908
5372	4	Protoss	7	0.173197047132311	-27.6125487849698	527.326035141007
5374	4	Terran	4	0.209800918836141	-9.25866870451114	1140.211851361983
5382	5	Protoss	1	0.0231065468549422	0.934176464927241	657.4060073760954
5384	4	Zerg	9	0.230842005676443	0.272313714466662	290.0820932323847
5386	5	Terran	5	0.163675910821098	-25.7651181958039	315.30622540611444
5387	6	Protoss	3	0.115755627009646	2.36513814270333	411.9040263618577
5388	4	Protoss	0	0	0	1011.7975595442865
5390	3	Zerg	6	0.200761179828735	34.4234070149892	627.9789752639081
5393	4	Zerg	4	0.141323792486583	-13.4221191055524	526.2714718760525
5395	6	Zerg	4	0.127214170692432	10.2122600167977	356.7160718426169
5398	4	Terran	3	0.0643802647412756	11.0148397577308	767.0417500824569
540	6	Zerg	5	0.175405147759771	5.49884821162544	381.7595296722595
5400	5	Protoss	9	0.167180541281261	24.3389977440523	433.18359620357893
5402	6	Zerg	9	0.226699629171817	25.20684330189	295.3476832927723
5403	6	Random (Ze	3	0.104116222760291	-1.70101948280015	383.48116532256523
5405	5	Zerg	6	0.0955352856457033	14.9229417915108	350.91659414390386
5406	6	Terran	3	0.0748299319727891	-5.13686454721766	510.13901288101005
5407	6	Protoss	8	0.232031943212067	31.7536303953655	421.2140230572557
5412	3	Zerg	9	0.264320785597381	-15.4025326490034	704.85078308922
5413	4	Protoss	6	0.17743979721166	-22.0709562849826	442.4641714637156
542	4	Zerg	6	0.169435215946844	8.36174535051397	384.0643999185783
5422	4	Random (Pr	1	0.0861759425493716	2.66061972067475	1044.6373541425096
5424	2	Terran	6	0.207381370826011	-0.2668109702511	975.9715797075987
5431	4	Zerg	3	0.125408942202835	12.1467220996378	379.45191964726143
5433	3	Terran	5	0.226363636363636	1.43811885261835	898.7713795241904
5434	2	Protoss	3	0.110666666666667	16.1842478030417	1205.2258593260376
5438	5	Random (Te	2	0.0443037974683544	0.125393963568563	546.6691449001236
5439	5	Terran	12	0.254660633484163	8.7994596139838	278.2353203045007
5442	2	Terran	3	0.114864864864865	-47.8460645679562	744.8567640442742
5446	6	Terran	4	0.0725806451612903	-29.0974885576022	397.4941965847298
545	5	Zerg	9	0.230273752012882	-19.8075796863116	469.1641840061929
5451	3	Random (Te	7	0.237700386954118	77.0209243397954	472.0120457474075
5453	6	Zerg	5	0.167648634172469	24.4569369135192	374.251497005988
5456	6	Protoss	9	0.179522497704316	-38.3983597587483	545.9051653546746
546	4	Terran	8	0.206944444444444	-16.663044911342	636.4197570149369
5460	4	Protoss	6	0.197014925373134	13.6509371984322	1015.6099245401826
5461	3	Protoss	8	0.254526091586794	-63.280957237995	861.786656095417
5462	5	Protoss	0	0	0	583.5190869093328
5464	4	Protoss	5	0.110320284697509	-2.25751523847343	382.65208507121156
5469	5	Protoss	0	0	0	469.2852785208128
547	3	Zerg	2	0.0781841109709962	-10.660534911643	525.342523325208
5472	6	Protoss	2	0.0857142857142857	-35.4980918224942	704.5379287993969
5473	4	Terran	10	0.279390934844193	48.0177575812354	576.7411816273329
5475	6	Protoss	5	0.0816077953714982	-7.78038661951209	362.1902367999768
5476	6	Protoss	2	0.0869098712446352	-3.836547851731	792.9711041329655
5483	1	Protoss	6	0.142651296829971	-42.5867379223519	1102.8398125172318
5487	6	Zerg	6	0.188281764318631	-6.47156755958079	334.11739548807867
5488	5	Protoss	10	0.224892986499835	-39.5920800642756	522.1659443371103
5489	6	Zerg	9	0.175485008818342	31.7242259594704	422.83476885737355
5490	1	Protoss	0	0	0	1214.3880698516018
5491	5	Protoss	8	0.294605809128631	87.8290573997837	551.3195834229227
5493	3	Protoss	4	0.0891870560378848	-10.0258842475995	541.8468307378871
5495	6	Terran	5	0.183722804190169	-7.27704278586907	558.2382002400425
5497	5	Protoss	6	0.16703056768559	3.51799771149002	464.29350778388067
5498	6	Terran	7	0.239755884917175	8.92753986550309	308.4468160577412
55	5	Protoss	4	0.140147523709168	-4.08921548892944	464.2805740365018
5503	4	Protoss	3	0.115171650055371	3.22942449720036	588.2283737838378
5508	3	Terran	5	0.145333333333333	-29.2159226032364	886.8864962662078
5510	5	Protoss	8	0.199409780775717	-6.65672485268698	618.7238202483559
5515	6	Protoss	2	0.0311284046692607	4.08335702570029	327.36117431000446
5517	5	Protoss	4	0.0991957104557641	-5.96881023567983	380.16453521083923
5519	6	Zerg	9	0.178951678951679	50.4351934618946	325.46786004882017
5520	6	Protoss	2	0.028673835125448	5.34712122256956	333.6603204473717
5521	4	Protoss	1	0.0566228513650152	-8.73958004670463	603.4602410220203
5522	5	Protoss	3	0.0809567617295308	-0.48799599251295	631.6720358789717
5525	4	Terran	3	0.0933977455716586	4.02278389730729	713.7351186227767
5527	2	Terran	6	0.155679513184584	33.3070609404422	602.5403099467353
5532	6	Zerg	8	0.15115354017502	-14.872345133813	243.699752157352
5533	4	Protoss	3	0.118131868131868	-4.30595762640709	702.6715572607052
5535	3	Zerg	4	0.0959555908009516	-18.6368418649771	508.03198569381925
5536	4	Terran	4	0.043778801843318	-5.64357610643147	545.199788462482
5541	3	Protoss	2	0.149584487534626	4.37201570473746	889.4581420998328
5545	4	Zerg	7	0.18483709273183	53.7384390899859	340.84673145026875
5547	5	Terran	5	0.180313588850174	-5.18826615215978	408.8942681201495
5548	4	Random (Pr	8	0.156342182890855	-4.02028827372345	498.20645675567954
5551	5	Terran	5	0.0920114122681883	-9.09984053039482	527.3733117461858
5557	4	Zerg	2	0.130346232179226	-46.2475205751993	725.3525213253643
5558	1	Protoss	5	0.215938303341902	11.0016156377215	776.7895288771507
5561	6	Terran	5	0.124397299903568	6.4918327301888	410.2042406914403
5563	6	Protoss	4	0.143	-10.7475368516542	501.3863332113293
5564	4	Terran	0	0	0	400.893190027381
5566	4	Protoss	0	0	0	348.8404543298077
5567	4	Protoss	4	0.124658283214872	-14.7881256847581	583.5803823618666
5568	6	Protoss	2	0.0447172292854011	-8.65679059804345	477.91095563074686
557	4	Zerg	4	0.0829528158295282	-12.1975733676322	449.9660275649188
5570	4	Protoss	2	0.068678459937565	-6.09840971186386	551.0643808516149
5571	5	Zerg	11	0.307775087436104	107.457919024215	534.8079771957879
5572	3	Zerg	4	0.132003798670465	-7.86431409779298	628.3222539175893
5580	6	Protoss	2	0.0387096774193548	-3.01593349763068	492.85848061587603
5582	5	Protoss	2	0.0706580366774542	-13.8556676698964	408.27324912017116
5586	4	Zerg	6	0.1395101171459	58.8954164732205	535.5125122498488
5596	3	Zerg	10	0.210702341137124	16.0764220507269	567.0638003481772
5597	3	Terran	1	0.0133481646273637	5.37642302961439	796.7619593970105
5599	5	Random (Ze	3	0.121816168327796	-2.27666303073082	651.7545231763909
56	4	Protoss	5	0.131931166347992	-5.72025251203615	857.6182226719952
560	5	Protoss	4	0.15951595159516	19.3860785464395	602.7509553602642
5600	5	Protoss	0	0	0	709.8642739508207
5604	7	Zerg	10	0.170867150790261	-4.08381695048803	297.86283416486714
5605	6	Zerg	5	0.14934725848564	-16.2265590435841	277.73688873582495
5610	4	Terran	7	0.226069246435845	-15.3546316205983	394.1212868848259
5612	3	Zerg	3	0.0847280334728033	-6.62868988667037	505.04540358178207
5614	2	Zerg	6	0.186476868327402	-6.33969757976777	527.8353998089236
5616	4	Protoss	2	0.0839630562552477	0.742671324939806	742.2086645439498
5617	6	Protoss	7	0.246088193456615	-51.1533969359717	776.0360080707744
5618	3	Zerg	7	0.201725997842503	30.1229396610215	473.21373644834165
5620	5	Random (Pr	0	0	0	1023.9816502488275
5622	2	Zerg	0	0	0	698.2850120105022
5623	4	Zerg	8	0.274324324324324	4.8159833735221	437.3190592392398
5625	2	Terran	10	0.20067264573991	9.70217595982933	700.7021035077147
5627	4	Protoss	3	0.196319018404908	-55.9244662205466	938.3767958185929
5629	5	Terran	0	0	0	697.5057195469002
5634	5	Zerg	8	0.205650459921156	20.2456554660526	457.7979005388281
5637	3	Terran	6	0.162248995983936	-18.3860328292815	420.19984704725573
5640	7	Zerg	1	0.0248833592534992	-0.0948222756546686	273.13822159703915
5643	4	Protoss	8	0.251664447403462	46.5107547373463	547.8071280663504
5644	6	Terran	2	0.0767386091127098	-1.72124877480176	311.37418770258785
5649	5	Random (Ze	3	0.126250962278676	4.47288648472477	475.87096282971913
5653	6	Zerg	9	0.139105748757984	-13.3734943595781	363.29816607085775
5654	2	Random (Ze	8	0.226168224299065	15.3567498133401	692.2858586767649
5655	3	Zerg	5	0.234782608695652	-4.9776644777865	799.3477322504837
5657	4	Protoss	1	0.0872727272727273	-8.19362280663188	997.864569820584
5658	6	Terran	7	0.101587301587302	13.0049483015522	446.35882786171794
5663	1	Protoss	1	0.0266272189349112	12.5543067895761	1750.393838613688
5666	3	Protoss	0	0	0	1391.7690776746324
5668	2	Terran	0	0	0	1092.5976509150505
5669	3	Protoss	2	0.148858447488584	-32.9247141353373	1058.884570992916
5670	4	Protoss	1	0.046875	8.73680066861004	1540.7133502811803
5671	4	Zerg	5	0.0957106274007682	-29.6417587023575	437.91656813543887
5673	4	Zerg	3	0.0905321354526607	4.92691115041261	277.24485156310647
5674	2	Zerg	10	0.207267833109018	-36.1270969398912	453.1941121020956
5675	5	Terran	8	0.159248269040554	-58.0677973256012	463.6627502619694
5678	5	Protoss	2	0.0489130434782609	0.0786139372846542	550.9216919907004
568	5	Zerg	10	0.175967596759676	-34.4686616581332	522.348688643617
5681	5	Protoss	3	0.024866785079929	6.78868170677816	325.0277898760344
5684	5	Zerg	9	0.175788795878944	-2.3369362264321	383.8359024749739
5685	4	Zerg	8	0.171216848673947	-46.0307122278922	620.5129159763461
5688	3	Terran	8	0.199194270367055	3.56338866004967	703.5861787531046
569	3	Zerg	2	0.0902255639097744	19.7935169152875	788.991983841444
5691	1	Protoss	1	0.0274442538593482	5.3927526021636	1417.3741726078267
5692	6	Protoss	2	0.065625	0.339556790131983	353.70934995295664
5693	2	Zerg	5	0.301231802911534	-13.8668748495579	939.3905234283998
5697	5	Zerg	7	0.189134808853119	10.8055852563242	309.7720697111066
5698	4	Protoss	3	0.167630057803468	1.82174099123664	602.3660940172999
57	3	Protoss	6	0.138177486599166	-15.1272918179545	557.6125262077886
570	4	Terran	0	0	0	691.7877871784052
5702	5	Zerg	9	0.251815055406955	54.1715471726586	306.3716103810956
5704	5	Terran	11	0.213271436373566	4.5848492592603	414.722654224987
5707	2	Terran	3	0.104778353483017	-1.76999061107696	810.9247786175355
5708	5	Protoss	4	0.169784172661871	-3.06205272735181	418.32077673801825
5710	2	Terran	6	0.190557065217391	-125.97611003626	767.6541257570988
5711	4	Zerg	9	0.217592592592593	-9.25717165025694	355.62130598368407
5713	5	Random (Ze	6	0.147893379191745	2.10826689110974	306.4936816327531
5717	4	Terran	2	0.0445168295331162	14.5578626464738	667.2672071531046
5718	3	Protoss	5	0.154972544234289	-26.8006808929853	789.6025140944048
572	5	Zerg	4	0.142215568862275	-2.02815620355659	656.9741086503781
5720	4	Protoss	6	0.173854447439353	-46.8623461534277	1284.2080930794025
5729	5	Protoss	2	0.0550847457627119	-6.12014323248427	719.1347370843401
5732	5	Protoss	5	0.183693516699411	-30.1216416707633	533.6777333639309
5735	5	Zerg	12	0.284366576819407	-5.75943358322928	326.49010082014314
5737	3	Protoss	10	0.283536585365854	17.9736942482052	732.353932008261
5738	1	Protoss	0	0	0	1139.7310234784593
5747	2	Zerg	1	0.069620253164557	11.6787423126258	965.6331173533927
5748	5	Terran	3	0.114649681528662	-5.06425466958284	679.3247511973099
5750	4	Zerg	13	0.204282896590589	29.5291296471286	337.36711952579674
5751	4	Random (Te	3	0.0842696629213483	-0.217580776866683	483.1081244293286
5753	6	Zerg	3	0.117414248021108	14.2263375722046	303.2471707038973
5758	5	Zerg	2	0.0554785020804438	-6.04488110492062	465.9636827905633
576	5	Protoss	7	0.17671009771987	-11.8376291867102	597.4465136008699
5760	5	Zerg	8	0.141662310507057	-4.56752705089286	416.344000066615
5762	6	Zerg	7	0.104018024784078	0.281819946286589	239.24131793257223
5764	5	Zerg	1	0.017208413001912	1.30330542829014	475.1722499406036
5765	2	Terran	4	0.219568567026194	26.8071285555773	837.107292041621
5766	4	Protoss	0	0	0	704.1410535358442
5768	6	Terran	3	0.0259610584123814	4.53717704778719	249.45991927477016
5769	3	Zerg	8	0.248551191242756	6.47709161538467	792.8453634403145
5771	5	Terran	7	0.201900237529691	16.8545854392046	395.3991356574894
5777	1	Zerg	3	0.12992700729927	-5.19003796169181	813.8749399767231
578	5	Protoss	3	0.137426900584795	-22.6047173781324	600.860432138823
5781	3	Terran	1	0.0284167794316644	1.30157046579143	696.8106974378272
5784	1	Zerg	7	0.213740458015267	45.4651259816841	876.7622922073367
5787	4	Zerg	1	0.0319767441860465	4.09175828193661	519.2808998099432
5788	6	Zerg	7	0.177861873226112	-22.48619732368	327.6411150282427
5796	6	Protoss	1	0.0562429696287964	1.52572342808574	603.0671997780713
5798	5	Terran	0	0	0	964.5899046020584
5799	6	Terran	4	0.166907514450867	22.0947063915394	211.77063546014585
58	3	Zerg	3	0.125588697017268	-10.5744164695066	488.2383384272867
5800	5	Zerg	10	0.215076660988075	14.4786004716725	282.4300279605728
5802	5	Zerg	4	0.133217993079585	-2.07085699395518	721.6308858019123
5804	3	Protoss	3	0.117032392894462	-13.2033455724898	886.3048179529904
5805	5	Protoss	7	0.130965593784684	-31.9784518039687	353.00887111293105
5807	1	Terran	2	0.0730769230769231	23.2907891455791	1245.4851164528584
5809	5	Protoss	6	0.197172619047619	2.41798081381978	434.7599255691008
581	5	Terran	3	0.0807358201328564	18.4043650652862	495.98500141355726
5812	2	Random (Te	3	0.128805620608899	18.925791975043	1245.376539596747
5814	5	Protoss	5	0.0941224825318537	16.500252813731	218.25435799389325
5815	5	Protoss	8	0.212372448979592	-1.93672740072321	900.9658353755225
5818	4	Zerg	8	0.154455445544554	-2.31404986675113	547.8941687623619
5819	6	Zerg	11	0.358385525400139	29.8597611765654	294.34706462389806
5823	6	Protoss	9	0.133986013986014	-3.48943042244125	321.9927487232987
5824	5	Terran	10	0.189040088267745	17.8760184574098	341.3878097240904
5828	6	Protoss	9	0.272625070264193	35.6754953251007	295.3503002235802
5829	3	Terran	5	0.118589743589744	-20.569667555001	610.4111729661099
5831	3	Terran	7	0.140902872777018	-35.3102925883487	654.7887978732459
5836	6	Protoss	2	0.0249355116079106	-2.96211541915222	686.8603612885499
5838	3	Terran	3	0.0298507462686567	3.51400198013988	1055.6763718514453
584	2	Terran	1	0.087719298245614	-1.44360938490245	1347.5636050021558
5840	4	Zerg	2	0.172248803827751	12.541668762146	583.7370848169985
5847	5	Protoss	3	0.191202872531418	9.32015927470525	699.9811005102862
585	5	Zerg	2	0.0642303433001107	17.3904582910319	457.6763770337995
5854	5	Zerg	7	0.219012605042017	-55.7346186391932	446.4704280311993
5855	5	Terran	2	0.0907668231611894	17.6390162701641	375.17117184715534
5856	6	Zerg	11	0.256875	-6.00284369338669	297.4251901290528
5859	6	Protoss	1	0.0195121951219512	0.545506974059691	677.4425190022627
5860	6	Terran	6	0.114461960246744	8.18340284102601	504.2737197750939
5861	4	Terran	7	0.200475907198096	28.7177136603158	618.5554256589161
5864	5	Terran	2	0.0859106529209622	0.0886223576311949	811.1550036096397
5870	3	Zerg	8	0.189173457508731	118.851859173645	698.0754061053675
5871	5	Protoss	5	0.165257494235204	7.3672537258668	445.57521532422277
5873	1	Protoss	1	0.0164271047227926	2.5324507217919	910.3819962856414
5877	5	Protoss	8	0.179172056921087	-88.5571764799925	795.7855198866802
588	4	Zerg	14	0.240893066980023	-0.765135709482479	463.8132873230552
5880	4	Terran	4	0.132033426183844	-0.314376232225669	489.51220109161227
5882	6	Random (Te	1	0.0405797101449275	1.63516938295641	869.4896095991653
5883	1	Terran	2	0.107549120992761	1.06196534993063	1289.15817970865
5888	5	Zerg	5	0.173180076628352	-8.2077776243321	560.3653582135553
5892	5	Protoss	3	0.0857142857142857	-2.16783133592441	466.17873292620385
590	1	Zerg	8	0.221189591078067	-35.9124727366777	991.8076686568941
5901	5	Terran	3	0.120243531202435	10.5373633225912	255.32219107291493
5903	3	Zerg	11	0.298709096367457	50.6492860146109	426.14847012699227
5905	5	Zerg	1	0.0642398286937901	-0.279311331480955	553.8539930103626
5907	4	Terran	10	0.161953727506427	-47.3288517107096	568.4240443370755
5908	4	Random (Te	6	0.115947329919532	-0.230743738601234	558.1571882273486
591	4	Protoss	2	0.106741573033708	0.964354451029301	685.4714329780306
5911	4	Protoss	5	0.143055555555556	-0.68817546841565	711.3033210752061
5915	6	Zerg	7	0.132041187159297	28.9375200855236	324.8525169573013
5916	4	Terran	2	0.044559585492228	10.6860766524767	426.04135157358377
5925	5	Protoss	6	0.146538655886812	-35.4307668302345	572.4295053064216
5926	4	Terran	0	0	0	1039.619914959091
5927	3	Protoss	1	0.00934579439252336	-0.375341749966799	890.2182815226292
5928	5	Zerg	8	0.178865131578947	13.2622060702853	332.37940444258305
5929	4	Protoss	3	0.116222760290557	27.2570295046621	1184.104580116516
5931	4	Zerg	7	0.257017543859649	56.5441326057962	670.0526661395585
5933	1	Protoss	0	0	0	1284.8681082886842
5934	6	Zerg	10	0.164047886270108	3.51130923665181	223.86439190595902
5943	5	Terran	2	0.0822622107969152	5.51155389757406	697.924372914951
5947	6	Protoss	7	0.166556071665561	-10.6382501540778	572.550770939613
5948	5	Protoss	10	0.305663032008442	87.4716438688031	567.3018556443699
5950	2	Random (Pr	6	0.106986899563319	8.75723940876888	787.2775940796724
5954	4	Protoss	3	0.0750568612585292	-0.318431588844675	601.2759074756633
5955	5	Random (Ze	2	0.0719063545150502	-13.2882745485488	602.5403099467353
5956	6	Zerg	13	0.226310726310726	-39.5190122063974	307.5087486238983
5962	6	Protoss	4	0.11288056206089	-2.04285961059151	569.3074943638559
5963	2	Protoss	1	0.0933333333333333	-4.0084150455064	660.9822195782933
5968	6	Zerg	11	0.223678264798916	80.6067252808301	318.84094938081086
5973	6	Zerg	8	0.181531176006314	-38.4711997936677	417.42673117301075
5978	5	Terran	7	0.0829443447037702	9.07119894550071	472.5294976538911
5979	2	Protoss	4	0.11156462585034	-4.01913417235499	744.0033331349324
5982	1	Terran	3	0.162790697674419	-7.90273964741903	1426.1063019637484
5983	6	Protoss	1	0.0514705882352941	2.70907332984118	322.3695451043349
5987	6	Terran	11	0.263497804184965	-16.4211584489402	335.43201966973356
5988	4	Terran	7	0.196926032660903	-44.3278744404097	759.6302120127922
5995	5	Protoss	2	0.0589970501474926	-2.39257700039074	497.1612094937906
5997	6	Terran	2	0.0567755757900375	1.62433157550482	297.1609245270684
5998	5	Zerg	2	0.103960396039604	8.73275383335217	597.6821884731013
60	2	Terran	2	0.14	-18.1510484415546	1349.61873270801
600	1	Zerg	5	0.21461716937355	16.8483947657887	673.9225662971326
6000	6	Protoss	8	0.175287356321839	5.41380568158689	352.6540745651775
6002	3	Terran	3	0.0923076923076923	1.87705379004908	312.0066395012886
6004	5	Zerg	12	0.242878942014242	7.88038634105612	374.81680828495075
6011	4	Random (Ze	7	0.18114707552527	-25.9721362836776	526.4155313638373
6012	4	Protoss	3	0.10126582278481	-3.22097569440945	906.0433088701642
6019	4	Terran	9	0.172921879343898	-11.9423555286713	311.1281194483076
6020	5	Protoss	5	0.167949615115465	-13.2393192592481	566.0078335484163
6022	4	Zerg	5	0.13427179209529	-28.7465767725609	433.9373741581615
6034	6	Zerg	8	0.197613721103654	14.8276445792889	364.9981385094936
6039	6	Zerg	2	0.0349840981372104	-14.2825879778116	339.23143725575335
604	3	Protoss	1	0.027190332326284	2.66457888610559	880.4289449819952
6040	4	Zerg	7	0.273348519362187	75.9293837522183	280.0226258281669
6043	4	Terran	1	0.0789022298456261	-21.9089366999658	783.3123144528955
6046	6	Terran	8	0.14320193081255	-1.96043144034422	374.83507256807
6047	5	Protoss	6	0.122119815668203	21.1687209076746	509.6268512195371
6048	4	Zerg	8	0.186581782566112	6.66967987552368	700.0546042591322
6052	5	Protoss	1	0.0261723009814613	0.950826422583429	713.9134594104503
6055	6	Zerg	9	0.185013623978202	-12.1582030615073	298.73842762016
6056	4	Zerg	10	0.272068095838588	20.7135910845055	564.8919644118064
6059	4	Terran	1	0.0763620763620764	-32.691587053449	613.9338424891334
6066	5	Protoss	0	0	0	509.4944286784223
6067	2	Zerg	11	0.309895833333333	27.940247518638	610.8884761997849
6068	6	Zerg	10	0.275555555555556	10.7030712715028	377.62068757174796
607	4	Protoss	3	0.0968280467445743	2.41782440537655	1089.3839533743665
6070	3	Zerg	6	0.242278654770075	21.0839965713584	504.4670557789224
6071	5	Random (Ze	8	0.186864738076622	1.91769814311118	396.81752346183606
6072	6	Zerg	4	0.0829986613119143	10.5612799613818	430.1611813946686
6074	3	Protoss	1	0.0182186234817814	-4.18942054255653	409.5004095004095
6079	6	Protoss	4	0.130165289256198	-3.28601351333538	450.4463923748435
608	6	Protoss	3	0.115035317860747	-27.9586761764614	848.3994943539013
6082	3	Terran	5	0.101376720901126	-7.07147377189465	782.9627309740058
6083	5	Zerg	1	0.04125	5.35987811272844	379.7256861643148
6084	3	Protoss	5	0.121501706484642	-16.6746869015042	654.4159991623475
6085	6	Terran	4	0.194344882516926	-10.2127284277216	502.0181128135103
609	6	Protoss	2	0.0882352941176471	-10.9040193182284	363.5121085883371
6094	4	Zerg	9	0.225477141588992	-29.6450104682598	435.70706542577295
6098	4	Protoss	4	0.162450066577896	-23.731513710893	624.7696162040248
6099	4	Zerg	9	0.215235792019347	-26.5267403404045	347.68338560173555
61	1	Terran	1	0.044973544973545	-0.96772170683537	1276.6989671505355
6100	4	Protoss	10	0.224862888482633	-28.3517388686614	572.8623640884041
6102	4	Protoss	8	0.235042735042735	-21.4999119260428	903.3831699715433
6107	6	Protoss	5	0.0857267188859878	-16.1580383244821	454.5847141344024
6109	5	Zerg	4	0.107083100948132	-24.2935280448621	448.70212909160256
611	6	Terran	1	0.0426257459505541	-9.87557378815211	417.33440170940173
6111	6	Protoss	7	0.148267898383372	-8.61452919773723	485.40390458900845
6113	4	Zerg	9	0.274390243902439	45.1046881030916	475.2422547393534
6114	3	Zerg	8	0.162748643761302	-16.9901601727568	414.87406497757604
6116	5	Terran	0	0	0	776.1805706479556
6119	3	Zerg	6	0.272791519434629	-46.9256694090375	697.7782739756614
6120	5	Protoss	4	0.167042889390519	-1.94492277905749	458.8418830870881
6123	4	Protoss	5	0.126618705035971	-34.6146183914154	631.7159299806062
6125	4	Terran	0	0	0	519.8504909987888
6126	6	Terran	6	0.122783978988838	-5.28716025450399	258.17511501701375
6130	3	Zerg	5	0.10844306738962	8.41814512522443	589.4037002764303
6133	3	Zerg	2	0.114864864864865	-25.3199479510206	728.6293025560316
6136	5	Random (Te	6	0.137084592145015	-13.2440698323491	611.5235497719017
6138	6	Terran	2	0.0412844036697248	3.14942758533069	429.11088225197386
614	5	Terran	5	0.0856531049250535	-20.5743585091327	602.7473222950207
6143	2	Zerg	1	0.0351170568561873	-8.29278948879262	638.17838362179
6149	5	Zerg	1	0.0363951473136915	4.78256634882217	412.1807659967355
6156	4	Zerg	0	0	0	563.0947688495975
6157	6	Terran	1	0.0961887477313975	-5.90889857528451	820.6474908702967
6159	5	Zerg	3	0.114195083267248	16.4520546437986	455.53105810754175
616	5	Protoss	8	0.16361071932299	39.4377767318111	476.69668266778535
6160	5	Terran	3	0.0796074154852781	8.41932067790025	679.985312317254
6161	3	Zerg	9	0.184126984126984	34.5858373106761	479.66001697996455
6164	6	Protoss	0	0	0	690.307393882496
6167	6	Terran	11	0.259312320916905	34.2225275545326	344.925116757152
6169	6	Zerg	0	0	0	843.3765423248517
6172	1	Terran	4	0.0633245382585752	-25.4854001799291	562.0851109274965
6177	7	Protoss	5	0.117399157134256	-10.9948938796414	518.333454277806
6180	3	Random (Te	7	0.0808894618111505	10.0643765064077	488.62003928505106
6185	2	Protoss	3	0.149217809867629	19.5202688447079	1253.8241636992827
6186	6	Zerg	6	0.136309523809524	-39.3109782264064	430.6001705176675
6189	3	Random (Ze	9	0.17970297029703	32.8194432101669	587.1128724497285
6197	6	Zerg	11	0.194491887275833	-15.5330464133182	272.2555281484991
6198	6	Zerg	8	0.2000901306895	21.6631303113102	355.6605149252935
6206	6	Zerg	4	0.0956964892412231	-27.5509803249775	404.9287932717031
621	3	Zerg	3	0.0738413197172035	8.39569246317043	481.90680886130247
6215	5	Zerg	7	0.240886699507389	47.1030670752904	501.43661590456657
6216	3	Zerg	5	0.121063680895731	17.2144197984152	681.3520750577445
6217	1	Zerg	3	0.191326530612245	-0.866765927241559	966.4450286067728
6218	6	Zerg	3	0.0697368421052632	-4.62901871692409	385.64327226029377
6219	2	Terran	4	0.186717998075072	-17.1773739812613	757.5011551892617
6224	3	Zerg	3	0.129370629370629	-35.1932200061517	670.4524883844106
6226	5	Zerg	8	0.183295540438398	-65.1053571636964	437.024735600035
623	5	Terran	6	0.236410256410256	13.6931298034784	439.6087482140894
6236	2	Terran	3	0.111595466434176	-13.9581097824223	985.2507955900176
6237	1	Protoss	2	0.0289655172413793	12.3739460650207	346.91505784808584
6241	4	Protoss	3	0.101123595505618	11.4134478253196	364.57364934577265
6242	3	Protoss	6	0.203432609793034	-0.431926596857124	783.4411870700866
6245	5	Zerg	4	0.139272271016311	35.6578605133713	429.78218638793857
6248	5	Terran	5	0.143808255659121	3.47692623780118	524.5543910448075
6253	3	Zerg	13	0.253894597282068	37.8431348948895	438.50802031169144
6255	5	Zerg	7	0.201831362075544	-17.0973500289404	356.22811423523166
6258	6	Protoss	6	0.163102933863749	-8.25710192868488	454.2894005197071
626	5	Zerg	7	0.167664670658683	-51.3509393155883	405.31612631271764
6262	2	Terran	3	0.102654867256637	1.97192990815867	897.5371580383427
6263	4	Zerg	8	0.203641590800192	22.774637318909	345.913037462382
6268	2	Zerg	9	0.192	58.4547379835284	728.6346116013202
6269	6	Zerg	11	0.180226194819409	61.3396127227671	292.77432954678534
6271	5	Protoss	1	0.0616966580976864	8.18678416076435	308.1179845386396
6275	5	Protoss	1	0.043010752688172	-0.908484836255777	681.7004335614758
628	2	Zerg	1	0.0540540540540541	3.48007798586874	670.115527917013
6281	5	Protoss	6	0.079700272479564	6.18014469956125	491.4343001484132
6282	6	Zerg	2	0.0595690747782003	-1.79779119322479	345.19182309609454
6286	6	Protoss	11	0.219660837307896	-42.706471273331	338.95087923858074
6288	2	Random (Te	1	0.0303490136570561	0.312603701651124	1042.7746146947798
6289	6	Terran	4	0.130114017437961	-9.77767362372511	396.1431502887884
6290	3	Zerg	4	0.14804469273743	22.952723246857	692.6502877961946
630	3	Zerg	2	0.0829170829170829	-16.6031471678284	494.3275908944858
6301	6	Terran	9	0.135069314349944	20.6320870067119	241.95967983895162
6303	5	Zerg	7	0.194893617021277	13.1832237148802	287.9164351338668
6305	4	Protoss	4	0.155333333333333	-0.718730306217537	654.8745587782661
6308	5	Protoss	4	0.107205623901582	0.181176071805282	338.3316191197965
6309	6	Protoss	0	0	0	346.1045928079465
631	6	Zerg	12	0.327166064981949	-4.85935959448028	320.0296987560445
6311	3	Zerg	2	0.0527888446215139	-12.3050452009274	590.9816204716033
6316	1	Terran	3	0.180539273153576	-61.8918620051344	1693.709562684191
632	5	Zerg	2	0.053156146179402	1.77006835548414	423.32521959995773
6321	5	Zerg	7	0.161117078410312	-19.5313588098154	513.7769283332563
6322	2	Terran	4	0.119961612284069	-4.45520556790407	686.0027988914195
6323	4	Protoss	3	0.097609561752988	0.801132934972124	1183.179914337774
6324	1	Zerg	8	0.0847908745247148	12.3243358657209	423.6444436912987
6326	4	Random (Te	1	0.0302571860816944	-0.477952741085367	1131.1705352698973
6327	6	Terran	10	0.254620897774425	-46.7400416458072	296.3077096302969
6329	4	Zerg	5	0.125265392781316	1.21419427978972	775.1337105650724
633	3	Zerg	3	0.197989949748744	-15.0375398194718	598.1612523103978
6334	4	Zerg	5	0.163695299837925	8.52412477864054	766.4832216822772
6339	3	Terran	4	0.131599684791174	-14.154510601053	860.4815254616485
6343	5	Zerg	4	0.113082039911308	11.3000192289561	289.04825082451015
6344	2	Terran	1	0.0278745644599303	-2.05285292601337	826.6444023774293
6345	5	Zerg	10	0.266079295154185	-76.6476569163482	413.22826316028704
6350	4	Zerg	7	0.149377593360996	23.7771515870043	530.3942420401085
6351	3	Zerg	8	0.222754491017964	98.8396651678055	525.3176858705302
6352	3	Protoss	5	0.186802030456853	47.5671277000671	1109.3854004881296
[truncated: 1,192 more rows]
