# Supplementary material for: Classic motor chunking theory fails to account for behavioural diversity and speed in a complex naturalistic task
Source: PLoS One. 2019 Jun 13;14(6):e0218251. doi: 10.1371/journal.pone.0218251 (PMC6564011; doi:10.1371/journal.pone.0218251)
Supplement: S2 File — (CSV) [file pone.0218251.s009.csv]

gameid	cscoding	latency
52	1	0.35922342672146956
52	2	0.6220404536125814
55	1	0.42710884532699284
55	2	0.5652309568055217
56	1	0.9790716880705318
56	2	1.1069106237441304
57	1	0.590106454973969
57	2	0.9004113309111875
58	1	0.6496887660996241
58	2	1.1204646313818138
60	1	0.9839943780102471
60	2	1.3584812200496181
61	1	1.4005807892272577
61	2	1.574846601711771
72	1	0.353506150420229
72	2	0.37748775369795473
77	1	0.516287983235966
77	2	0.9079930116540653
81	1	0.4154524145585601
81	2	0.37798500172693966
83	1	0.42598309718433314
83	2	0.8343244701418396
93	1	0.8381291038646956
93	2	0.7870170868407792
97	1	0.8031139008305407
97	2	1.2259867925384713
98	1	0.43372824440586677
98	2	0.7906504455315205
100	1	0.48345043285212486
100	2	0.6678591882198404
102	1	0.287215876131861
102	2	1.0466705897988884
105	1	0.40097272594812927
105	2	0.5082752864131235
106	1	0.35911333540757534
106	2	0.4493952342228093
118	1	0.5431794038259523
118	2	0.47494124323914144
127	1	0.5973803366238126
127	2	0.9048215909480546
132	1	0.614302604224034
132	2	0.7484169434720739
138	1	0.6186023391037478
138	2	0.6292641383741254
139	1	0.83704498780388
139	2	0.9794110603727039
140	1	0.5515483627455525
140	2	0.6781861886095347
141	1	0.150600084863148
141	2	0.39156022064418067
142	1	0.41565623422228803
142	2	0.5772536276080037
144	1	0.21347171198681122
144	2	0.208796260513835
149	1	0.8095168297891121
149	2	0.5884422828067325
154	1	0.609449705127037
154	2	0.6215306205027797
158	1	0.4372781035490719
158	2	0.4074726824410456
160	1	1.102049481764376
160	2	1.2527188877252857
161	1	1.0836561988755593
161	2	1.6673986754282157
162	1	0.5618096065205422
162	2	0.7686471863794458
163	1	0.4363695382019278
163	2	0.6077340924581631
168	1	0.9053382024657728
168	2	0.747208113359464
169	1	0.3158958231685882
169	2	0.41219036925557717
175	1	0.6156269556014424
175	2	0.8110890284772446
178	1	0.34283666377669453
178	2	0.4133491690924693
180	1	0.8532863899177824
180	2	1.0310727238666106
181	1	0.4463568780281267
181	2	0.6689558608275951
182	1	0.5242298515392909
182	2	0.6662139347335858
184	1	0.35944108750080594
184	2	0.44885373118994787
187	1	0.9354868234431227
187	2	0.9539276261458116
193	1	0.5714135594016103
193	2	0.8217288266805494
196	1	0.6046150465829329
196	2	0.7187731323013814
201	1	0.8035590242340795
201	2	1.261377467542965
203	1	0.482907813102161
203	2	0.5693337990804627
204	1	0.9323514344709202
204	2	1.090774900365944
209	1	0.8213876759667069
209	2	1.3384582542212293
212	1	0.3076086839757913
212	2	0.4169994241683616
213	1	0.7925867323369098
213	2	1.264013894090014
215	1	0.7146476027039247
215	2	0.9738349123923244
219	1	0.3188055317595906
219	2	0.17235343045449236
220	1	1.009020568583094
220	2	1.8285360303800513
223	1	0.23968386387541651
223	2	0.3759623547119299
225	1	0.7861324429856293
225	2	0.8543132086782218
226	1	0.4610926002512064
226	2	0.45652839678864066
228	1	0.4045798408839658
228	2	0.5200722930607399
229	1	0.47459017893598976
229	2	0.6795075829025188
230	1	0.8413134837888804
230	2	1.1295006364736173
234	1	0.8270454660401154
234	2	0.9316432836016706
235	1	0.3641227676831802
235	2	0.38497504583077213
240	1	0.5412914588638935
240	2	0.6123082397725393
244	1	0.4389691273591063
244	2	0.6546493484867416
246	1	0.6696325201950651
246	2	0.6756467443633037
251	1	0.4791460594724861
251	2	0.2604495585280367
256	1	0.33393931860959336
256	2	0.4571155517022621
257	1	0.2617494953219254
257	2	0.9337205261515246
260	1	0.9545075801185428
260	2	1.3226841936084022
263	1	0.16708084886703975
263	2	0.39005421979553984
264	1	0.26030875595550723
264	2	0.2611776814201914
265	1	0.4819202715620803
265	2	1.057212595739288
266	1	0.9024420469876248
266	2	1.5587108783335921
267	1	0.367894493022831
267	2	0.5757557090537251
268	1	0.17749295716013863
268	2	0.5357060161560493
272	1	0.9852160390402054
272	2	0.990733415421135
280	1	0.5616497282543288
280	2	0.5791257808828308
281	1	0.7961724486431733
281	2	0.948039878482766
284	1	0.45706094248534573
284	2	0.6904072640444938
288	1	1.0536627365960873
288	2	0.9111305134220418
290	1	1.732386782651569
290	2	1.845573094774956
302	1	0.2816887222675071
302	2	0.442180173122902
305	1	0.2156981860620576
305	2	0.2833164096487965
312	1	0.39593248117247104
312	2	0.5527908997329639
314	1	0.2521722125836213
314	2	0.2804277442279347
316	1	0.32125244621912397
316	2	0.368350089918217
318	1	0.17693452593211434
318	2	0.25281813311722084
320	1	0.23477109119761916
320	2	0.4046342939454899
321	1	0.46494353472295846
321	2	0.42598309718432625
329	1	0.6662692911053988
329	2	0.6701703776410062
333	1	0.6686643767923772
333	2	1.4165266805657133
336	1	0.9548045380323619
336	2	1.539201321885397
338	1	0.5186554324492529
338	2	0.8021436099026661
350	1	0.44486786973066267
350	2	0.6624711598193502
351	1	0.2824627173072763
351	2	0.3780774427763681
357	1	0.12365059599289946
357	2	0.19146220579105308
361	1	0.2128551903664346
361	2	0.21522121218624143
363	1	0.6975275873014036
363	2	1.264461481754809
366	1	0.6777003818841654
366	2	0.6196117777226634
371	1	0.10278746151970579
371	2	0.23493613238651234
378	1	0.6585717420729172
378	2	0.6630366894106461
381	1	0.4304247586733801
381	2	0.6253631246693523
383	1	0.31100286615920714
383	2	0.4052083533349099
384	1	0.45984851823394884
384	2	0.5835753288447096
388	1	0.2891521629372467
388	2	0.41791523549522946
389	1	0.6939814721396447
389	2	0.806037845506669
392	1	0.33198837820173055
392	2	0.3911106681520541
393	1	0.44167369715899035
393	2	0.5183813447394692
394	1	0.4114452803931056
394	2	0.45598359028008395
396	1	0.4182379499627992
396	2	0.5216239302987086
398	1	0.31812540862146754
398	2	0.38229252311414263
400	1	0.3698179567367863
400	2	0.5113557426944186
401	1	0.8462096660283396
401	2	1.3418467561306484
403	1	0.4313186430480551
403	2	0.44159831335676997
407	1	0.283188920383873
407	2	0.4543384582669075
408	1	0.506593051422628
408	2	0.6273999535398848
411	1	0.40662022913050716
411	2	0.39532522276577015
418	1	0.27015008097066046
418	2	0.4081948680875112
422	1	0.6511238963200798
422	2	0.5060162851401854
423	1	0.7438058928188311
423	2	1.1991531757228189
424	1	0.5948703352094299
424	2	1.5337429695273304
426	1	1.1209591391231595
426	2	1.1337362638603912
434	1	0.43506942057390985
434	2	0.5575367007265605
435	1	0.47761741199455393
435	2	0.44064469274772433
436	1	0.9939605600967738
436	2	0.8132404582609922
438	1	0.6843584908991703
438	2	0.5323385608423375
439	1	1.1328785823023264
439	2	1.3554007637683203
442	1	0.33423502705111774
442	2	0.8132404582609983
443	1	0.4892703780929372
443	2	0.668995973309505
444	1	0.6582808972570828
444	2	1.292002986108188
449	1	0.6042828405133844
449	2	2.0556911583819892
454	1	0.23704844526511143
454	2	0.30318174979028445
455	1	0.34401170720371227
455	2	0.46686026307575607
457	1	0.3349834320064092
457	2	0.48945027580523354
458	1	0.37547559027112565
458	2	0.4380323770087483
464	1	0.36472602370493545
464	2	0.35928877388778624
466	1	0.19125193209478528
466	2	0.28184735508266967
473	1	0.49530694577213513
473	2	0.4256433977447857
475	1	0.9242642417531344
475	2	1.0416162033890857
476	1	0.3847882705194697
476	2	0.29481107521694105
480	1	0.42028813599202813
480	2	0.6008269057301401
490	1	1.147983374161361
490	2	2.2343576226968795
497	1	0.3534672580023305
497	2	0.4424526631151773
509	1	0.43501510581212544
509	2	0.6166367537248215
511	1	0.593233377765265
511	2	0.7998918143754086
513	1	0.4670417089611391
513	2	0.6543314031985058
514	1	0.5458235508148193
514	2	0.43947842946426924
517	1	0.5014363921484442
517	2	0.700569283659692
519	1	0.9753570202019128
519	2	1.063236599133823
523	1	0.34302687321612146
523	2	0.4210630241542578
525	1	0.3832266191102562
525	2	0.4684265039583356
526	1	0.4589970728041401
526	2	0.9413874395627336
527	1	0.5847211990556065
527	2	0.7708265568097525
531	1	0.5102227013036011
531	2	0.39385196106600695
535	1	0.9979179345895292
535	2	1.0993806195009832
536	1	0.7228804073431098
536	2	0.9342583835974544
540	1	0.2732662830178057
540	2	0.41942123634387085
542	1	0.3297180581365509
542	2	0.384388788031655
545	1	0.47988513528013615
545	2	0.7595679468135361
546	1	0.5408138809075634
546	2	0.8014001757269218
547	1	0.9952514179670321
547	2	0.8149137925372516
557	1	0.37589781181841614
557	2	0.7135786373956714
560	1	0.4355191643339647
560	2	0.28436839553571897
568	1	0.5405173954906431
568	2	0.5791611884262877
569	1	0.18406677038829605
569	2	0.14558008203437128
572	1	0.7737079359844213
572	2	0.7826346345630083
576	1	0.6138590415617461
576	2	0.8555609884377292
578	1	0.6959754483619434
578	2	0.9088135890395261
581	1	0.4550606687978175
581	2	0.5251252139408458
584	1	1.1249826339277142
584	2	0.46987226477301614
585	1	0.321144505289246
585	2	0.4496488248056927
588	1	0.47169551960753386
588	2	0.7375591497917865
590	1	1.1699686347374443
590	2	1.6951545552195935
591	1	0.6833478850665287
591	2	1.0205370456608671
600	1	0.6773360268401439
600	2	0.7532473097007618
604	1	0.2560201442673438
604	2	0.5722803224799881
607	1	1.017075921959494
607	2	0.49396827835112944
608	1	0.8977074623798947
608	2	0.990948558399513
609	1	0.4486627528214563
609	2	0.5306860133272859
611	1	0.5837259289295523
611	2	0.7120372012329657
614	1	0.8615830855020663
614	2	1.0285985796153114
616	1	0.42332101675151335
616	2	0.5535794328211234
621	1	0.37156676110201303
621	2	0.6187153486461022
623	1	0.4509056006199586
623	2	0.48925964278641704
626	1	0.6328775107766772
626	2	0.6789214636533204
628	1	0.6748766302929816
628	2	0.4913327768660096
630	1	0.77298916285212
630	2	0.6793139542219817
631	1	0.29745508825086225
631	2	0.3980417432838689
632	1	0.448256723180901
632	2	0.5973803366238128
633	1	0.5351605832531283
633	2	0.7171302222846937
636	1	0.45899559197735
636	2	0.7533967403285338
637	1	0.4416914817698631
637	2	0.3684346009183318
638	1	0.41650335969964747
638	2	0.6237047417015182
645	1	0.6114017238352137
645	2	0.7937134981050209
649	1	0.3497401970786019
649	2	0.3586901151653631
650	1	0.6457268254055273
650	2	1.0672855194481825
651	1	0.8569630635438462
651	2	1.3102207383093865
654	1	0.15060008486314796
654	2	1.2449607015353683
655	1	0.4061815881066244
655	2	0.5353148471044533
656	1	0.3518565619075371
656	2	0.4626769273851143
664	1	0.6603234490153379
664	2	1.2243786899373792
672	1	0.6636279149379352
672	2	0.9872672229917545
674	1	0.3827446059204892
674	2	0.5716462168594773
680	1	0.43789870829438843
680	2	0.7596937614207617
683	1	0.547459197382142
683	2	0.8626232767859002
685	1	0.3953252227657676
685	2	0.4363099601463727
689	1	1.3423733944642164
689	2	1.6573634655698815
691	1	0.69567777421338
691	2	0.9848230268578879
692	1	0.7717236781095347
692	2	0.6724873020235278
694	1	0.45572895245544226
694	2	0.5466783080532079
699	1	0.8881861475517185
699	2	0.8909921299810367
701	1	0.5756325502825639
701	2	0.6442497861116768
703	1	0.7680604328020548
703	2	0.47761741199454394
704	1	0.4327993093029717
704	2	0.46234226052986255
705	1	0.35577909204778496
705	2	0.4363242237692494
710	1	0.542643514335766
710	2	0.841869385284484
711	1	0.7623534822177666
711	2	0.535417018125408
712	1	0.45750053817538106
712	2	0.5995361660594978
713	1	0.45095969597625224
713	2	0.3774533772519414
716	1	0.684834070114526
716	2	0.7129142252565787
722	1	0.5263279888935157
722	2	0.5539463991053166
723	1	0.44692081183987736
723	2	0.7424294568205367
724	1	0.9352265270001487
724	2	0.8261490369635596
731	1	1.0227114853888304
731	2	1.6264809165220018
732	1	0.8695688016903289
732	2	1.2621258724982471
735	1	0.4181700100748929
735	2	0.5913034910942506
736	1	0.39459651267771284
736	2	0.4066202291304998
739	1	0.5918583335121689
739	2	0.8885405006925765
747	1	0.6215435192538563
747	2	0.6735931068424467
750	1	0.49119158928645507
750	2	0.6179982053848492
751	1	0.8338830560999996
751	2	0.6453213636385915
754	1	0.760028428276025
754	2	0.6939651910493829
756	1	0.7123252485568459
756	2	0.6773207178046777
758	1	0.8852842826414786
758	2	1.4919561216161505
759	1	0.8086302515815196
759	2	0.6766963813184135
760	1	0.24849014002419764
760	2	0.1355400763768275
762	1	1.138913141777551
762	2	1.2973121596068407
765	1	0.7522474238914248
765	2	0.6798181955775489
771	1	0.7624129296196889
771	2	0.9889405572680013
774	1	0.837700981598641
774	2	0.8803259506091285
776	1	0.2259001272947171
776	2	0.5843283292690215
779	1	1.511020851460255
779	2	0.8785004950350225
780	1	0.7389719232600037
780	2	1.0286336028908385
781	1	0.17572590879018712
781	2	0.4181283488228741
784	1	0.1355400763768319
784	2	0.24643650250333018
787	1	0.5378574459398106
787	2	0.44427025034629736
788	1	0.3265283658169164
788	2	0.38403021640103435
789	1	0.44153206698514025
789	2	0.38535904067922444
790	1	0.49603902951799567
790	2	0.6809021159718041
792	1	0.773828095626597
792	2	1.2886575443403452
793	1	0.4344233217206168
793	2	1.2245344831286287
798	1	0.5051126846310023
798	2	0.8064634544421508
799	1	0.6645228744586317
799	2	0.671807335085184
813	1	0.5858174087597913
813	2	0.8421556745547261
816	1	0.7188516152639663
816	2	0.8665053303810263
818	1	0.5518230855187796
818	2	1.0021314157648908
822	1	0.4237153738987468
822	2	0.6057470080051192
824	1	0.4347651630229538
824	2	0.6948815183263082
833	1	0.41532601476710634
833	2	0.5900693257926656
834	1	0.3692775550266762
834	2	0.6572617989384502
836	1	0.34791497312014885
836	2	0.5569306984458424
837	1	0.3164215354463906
837	2	0.3397684841424665
841	1	0.6389746457764937
841	2	0.7274268249993557
842	1	0.34728742461212864
842	2	0.4725077662581185
843	1	0.9076165114419019
843	2	0.8519661943686615
849	1	0.4498777003145973
849	2	0.5572203139936421
851	1	0.5336481267976775
851	2	0.536947225646678
865	1	0.6411351917881521
865	2	0.9859876144275453
866	1	1.0682635984822142
866	2	1.311084050897776
872	1	0.21631648553070745
872	2	0.14786190150200396
875	1	0.5110990380043059
875	2	0.2692729517353086
877	1	0.41840632272848927
877	2	0.37103596129115374
883	1	0.6552694537513799
883	2	1.1101377684197737
887	1	0.5144218712720732
887	2	0.6848718144966932
888	1	0.5072097197749379
888	2	0.6311512647446499
892	1	0.5536847815273332
892	2	0.7066666078840617
893	1	0.4877434748434484
893	2	0.7510514820410362
898	1	0.4235627386776014
898	2	0.5434270351931066
901	1	0.8323550844167094
901	2	0.8923055028141365
902	1	1.145031270225125
902	2	1.1158613835048734
905	1	0.664924063209303
905	2	0.9686259663814648
910	1	0.46228847478527013
910	2	0.7326616499682481
912	1	0.6433133625070779
912	2	0.9653465439727749
915	1	0.6635816239282452
915	2	0.7014013788462454
921	1	1.1510350411316064
921	2	1.1628301634515215
928	1	1.2390751809774907
928	2	1.2393702438396654
931	1	0.7010191047016906
931	2	1.0472498208945014
941	1	0.7149366666030736
941	2	0.855863123788304
942	1	0.7674465737604979
942	2	0.6882744303958147
953	1	0.41121819632322265
953	2	0.33895932143836205
958	1	0.4999466453562949
958	2	0.76546387961476
961	1	0.5476823086189817
961	2	0.6309624245128422
966	1	0.5569650596125207
966	2	0.9357741636723753
967	1	0.39127199081669656
967	2	0.4623829632555027
974	1	1.0304311830576203
974	2	1.2739494502648714
975	1	0.8535549425166722
975	2	0.6932310156356788
981	1	0.43766327888132206
981	2	0.5463052619714576
993	1	0.6477172740795925
993	2	0.6233767798442401
995	1	0.5259949752972524
995	2	0.8539831597909344
997	1	0.4136309227361951
997	2	0.5016540757855308
998	1	0.5948703352094358
998	2	0.7128404016855858
1000	1	0.38346191419399606
1000	2	0.5198299480965886
1004	1	1.036767315735896
1004	2	1.0952073641372932
1008	1	0.6273968483834806
1008	2	0.7954911625449851
1009	1	0.6099303436957484
1009	2	1.0190060089924906
1010	1	0.24444013774201806
1010	2	0.36633924257674094
1013	1	0.7563557629940377
1013	2	1.1861054959566562
1016	1	2.4531532742437734
1016	2	1.8119568105113424
1021	1	0.3822310118473493
1021	2	0.6316989014168792
1023	1	0.4379804820961152
1023	2	0.330834379973563
1025	1	0.7721677078437778
1025	2	1.284950554578117
1029	1	0.7908882351392041
1029	2	1.1641386559921354
1030	1	0.5222810943053944
1030	2	0.5615231735611699
1031	1	1.01844744412414
1031	2	1.75706220961675
1034	1	0.17704028075767278
1034	2	0.259894806644896
1043	1	1.1666486574065165
1043	2	1.187858169358089
1047	1	0.42497461447318774
1047	2	0.29961490567511
1053	1	0.19950280904904671
1053	2	0.5305756835947855
1055	1	0.3795122138551382
1055	2	0.5624913169638599
1061	1	0.4159678206047619
1061	2	0.5807286199235047
1062	1	0.9102664145744724
1062	2	1.0542005940420343
1063	1	0.504177098263083
1063	2	0.8290930987729122
1064	1	0.4148957783482216
1064	2	0.6302613551522818
1071	1	0.7192452328808976
1071	2	1.1337629030263368
1074	1	1.0117098558127882
1074	2	0.7962979487139062
1076	1	0.3101052182225523
1076	2	0.45345823717509154
1077	1	0.6709151033353857
1077	2	0.9328771656762826
1083	1	0.9677814799242965
1083	2	2.097549123145408
1091	1	0.889816772598196
1091	2	1.0237383041492631
1093	1	1.1818264822857543
1093	2	1.2160318716746343
1094	1	0.662640373397854
1094	2	0.6415563615169958
1105	1	0.4350950350920161
1105	2	0.6801207403909053
1106	1	0.6339968278454464
1106	2	0.486525398124008
1107	1	0.9252083474418622
1107	2	1.1847206675901016
1108	1	0.5873403309662779
1108	2	0.7131989733161752
1110	1	0.9501924104334197
1110	2	1.4819048350533754
1111	1	0.6061653415741828
1111	2	0.576045324601522
1118	1	0.9148955155436193
1118	2	1.2123306831483565
1124	1	0.7317550552011121
1124	2	1.1631453362834652
1125	1	0.3369651965024038
1125	2	0.5386397840430072
1127	1	0.8993977161129383
1127	2	0.9036005091788889
1132	1	1.0185027961485462
1132	2	1.3562222187766702
1137	1	0.6753952785444222
1137	2	1.418378981074736
1141	1	0.7499447704199657
1141	2	1.462278243348634
1143	1	0.8044082728329316
1143	2	1.4239775881256647
1150	1	0.7138444022513142
1150	2	1.240332886427579
1154	1	0.6024003394526097
1154	2	0.6664053755194037
1156	1	0.5841131862906365
1156	2	0.19201510820052198
1164	1	0.6949958603801641
1164	2	0.8828421191031548
1167	1	0.5732891268761735
1167	2	0.7290213816773382
1168	1	0.28972176784274395
1168	2	0.4719224508022572
1169	1	0.4498359056564425
1169	2	0.6384650966171879
1173	1	1.3872435123390248
1173	2	1.548921872817481
1174	1	0.7511179232549532
1174	2	0.42921024185997675
1175	1	0.19954511244366802
1175	2	0.1355400763768275
1178	1	0.8260087263254803
1178	2	0.6571640066755501
1179	1	0.4733918137176083
1179	2	0.4449707158572801
1182	1	0.7522204238762088
1182	2	1.0771869227843105
1193	1	0.3111054102072307
1193	2	0.4027751205808053
1208	1	0.2655479047382879
1208	2	0.4196722364852993
1210	1	0.5785553260159303
1210	2	0.7882902949478482
1211	1	0.35848565159794543
1211	2	0.3627128804450532
1212	1	0.8522943785729709
1212	2	1.4280115189701998
1216	1	0.3110288068436804
1216	2	0.3726613864652808
1221	1	0.555255965060651
1221	2	0.8471254773552016
1228	1	0.4856852736836526
1228	2	0.19578011032209994
1232	1	0.8679320680270937
1232	2	0.8226529635649326
1233	1	0.7281957044559273
1233	2	1.84774719505169
1237	1	0.8132404582609983
1237	2	0.745470420072582
1238	1	1.1234316778298676
1238	2	1.2185698295212475
1240	1	0.8648747730712217
1240	2	0.6852303861273302
1247	1	0.9924342078853174
1247	2	1.393936667836262
1248	1	0.49215188038101937
1248	2	0.6099303436957507
1249	1	0.47795711143409475
1249	2	0.5664032459974931
1253	1	0.42133000486132016
1253	2	0.5841511526985851
1255	1	0.6562479956950282
1255	2	0.7701140703229147
1256	1	0.76716577883257
1256	2	0.8918871692450888
1259	1	0.4599407997171748
1259	2	0.5348517719772128
1262	1	0.4154984000722127
1262	2	0.4143274099440869
1264	1	0.22590012729472178
1264	2	1.197270674662036
1265	1	0.38967771958339636
1265	2	1.0413995868286723
1273	1	0.7488589219819914
1273	2	0.9012226131021052
1274	1	0.4546896748222812
1274	2	0.6669741887895987
1275	1	0.38006403095997493
1275	2	0.49455124642156834
1277	1	0.4809895968803328
1277	2	0.6811964552827762
1279	1	0.9436977817736991
1279	2	2.129317866537283
1281	1	0.4946023839716009
1281	2	0.61683284758531
1285	1	0.3841484887189811
1285	2	0.38718796011590134
1286	1	0.1142287436131825
1286	2	0.21299154859215313
1289	1	0.3408145398750838
1289	2	0.29705866739255377
1291	1	0.5020424677748814
1291	2	0.6406295917639968
1292	1	0.822429615981456
1292	2	1.1786339141602205
1293	1	0.5555089493929347
1293	2	0.9175652443207295
1298	1	0.8875552664925315
1298	2	1.3802497777707552
1299	1	0.7970611248196212
1299	2	1.0627420913924737
1301	1	1.0826157043935714
1301	2	1.5457045073681217
1302	1	0.43632764313090155
1302	2	0.5120402885347044
1309	1	0.383251250444836
1309	2	0.3996694559829779
1310	1	0.44708266156962884
1310	2	0.44102336778273094
1312	1	1.1046364613888195
1312	2	1.0544322864802878
1314	1	0.7365196603118486
1314	2	0.6424599620261834
1318	1	0.9068817400781355
1318	2	0.961621173452487
1319	1	1.0262912205169359
1319	2	1.2680527145476956
1325	1	0.5460054140570346
1325	2	0.7319164124349006
1333	1	0.44350188256637163
1333	2	0.7382608415418994
1335	1	0.8421260483085266
1335	2	1.3993597074581152
1336	1	0.2911505102171592
1336	2	0.45063324286172163
1337	1	0.7161594118202895
1337	2	0.9963637529403382
1338	1	1.9050910735188242
1338	2	1.5791994945300756
1339	1	0.8188879614433674
1339	2	1.6388027416471476
1340	1	0.35967535892707103
1340	2	0.5443464357714706
1341	1	0.5085553278932426
1341	2	0.4860747566617443
1344	1	0.8324419690810491
1344	2	1.0188095740991925
1346	1	0.5398749345697201
1346	2	0.7780521692016266
1348	1	0.4982994048793004
1348	2	0.5181034088343859
1351	1	0.20438582945713468
1351	2	0.1678115231332041
1352	1	0.21955423058903695
1352	2	0.234817237582668
1356	1	0.3374515597599572
1356	2	0.4089470973944785
1358	1	0.4271811988004374
1358	2	0.7610607105478522
1361	1	0.407521826090881
1361	2	0.4771253809677758
1366	1	0.5996319555396634
1366	2	0.41238789195504505
1369	1	0.47306144304071224
1369	2	0.553455311872056
1375	1	0.4869966789170125
1375	2	0.6959646474952225
1379	1	0.594617650503285
1379	2	0.6699552346626394
1382	1	0.40391715068423634
1382	2	0.6500391418072591
1383	1	0.47941027014769044
1383	2	0.634258049712105
1390	1	0.44749739502192587
1390	2	0.8394740214307052
1392	1	1.3080693085256165
1392	2	1.948056391847427
1397	1	0.3237901824557776
1397	2	0.3664602065003098
1399	1	0.5170602913634782
1399	2	0.784196156180246
1402	1	0.5306494709954994
1402	2	0.7883335211490109
1403	1	0.5259636926069574
1403	2	0.6807413451362108
1408	1	0.12648156566837704
1408	2	0.32592131573213273
1411	1	0.2270890753331189
1411	2	0.34818084837381924
1413	1	0.8649921237866928
1413	2	1.2625307114360584
1414	1	0.5766480743611413
1414	2	0.7154911508428194
1416	1	0.5631031298086134
1416	2	0.7182465585780822
1417	1	0.6719632357941342
1417	2	1.0938586163893431
1422	1	0.6703738912691991
1422	2	1.020386612723716
1427	1	0.4122095106305738
1427	2	0.5866231877050302
1430	1	0.6246480792619228
1430	2	0.7513785772479796
1431	1	0.37058378025253447
1431	2	0.2583732705933315
1433	1	0.5584193592552957
1433	2	0.8961395875434592
1436	1	0.7699508104363197
1436	2	0.8501374790524648
1439	1	0.41791523549523557
1439	2	0.4822098871098811
1447	1	1.0221980760086211
1447	2	1.1125581269264935
1454	1	0.4800377705012814
1454	2	0.25319639267617927
1455	1	0.46089493503897566
1455	2	0.6186188101301517
1463	1	0.3065023620631949
1463	2	0.3438566261956395
1464	1	0.6171591477691786
1464	2	0.7425898144225153
1468	1	0.39233989410805303
1468	2	0.37776330964381394
1469	1	1.4005807892272752
1469	2	1.197270674662008
1477	1	0.889544501258325
1477	2	1.2284664065265294
1478	1	0.6927603903704759
1478	2	0.768060432802069
1479	1	0.36890797647468465
1479	2	0.5391483038100746
1482	1	0.6096514546497064
1482	2	0.8449626037960001
1484	1	0.5971508507802196
1484	2	0.7426783960273621
1486	1	0.4408947312028039
1486	2	0.45593645410328687
1491	1	0.8810104964494198
1491	2	0.8132404582609963
1493	1	0.5506486739268946
1493	2	0.5042888135785182
1495	1	0.5593414419494674
1495	2	0.7601422840102855
1496	1	0.6182529799645016
1496	2	0.24327706016354653
1498	1	0.42623326343825946
1498	2	0.6908778893096906
1502	1	0.6624521232917706
1502	2	0.69623577694424
1506	1	0.3346145635553057
1506	2	0.34939219688251355
1514	1	0.3501122672591078
1514	2	0.4535670712275064
1518	1	0.6759626885972895
1518	2	0.8226529635649413
1520	1	0.5047998998393532
1520	2	0.6268728532428594
1521	1	0.45530011571654494
1521	2	0.6070828630995931
1525	1	0.5773003253087345
1525	2	0.6641463742464813
1526	1	0.6783109227687438
1526	2	1.0126937413846342
1530	1	0.536576257416899
1530	2	0.8153918880447529
1535	1	0.39835773420220977
1535	2	0.32952403889780485
1537	1	0.5984981510188868
1537	2	0.8494509198420719
1541	1	0.4669900907351195
1541	2	0.4622264143107347
1542	1	0.42805769019010026
1542	2	0.3815202149866482
1543	1	0.41064790581869903
1543	2	0.6628058679966005
1545	1	0.44600011618593316
1545	2	0.4265525933035606
1551	1	0.36217228741741764
1551	2	0.38821355209166525
1552	1	0.3832291521198394
1552	2	0.5851889011825174
1553	1	0.34638019518524327
1553	2	0.3207781807584925
1555	1	0.31501211121098255
1555	2	0.4039625805740874
1559	1	0.15894570225736912
1559	2	0.21052799428019664
1562	1	0.26902651523280324
1562	2	0.5046523598433066
1563	1	0.8945645040870914
1563	2	0.5139227895955123
1564	1	0.49763696646494077
1564	2	0.6687390545204142
1566	1	0.7033965213639386
1566	2	0.929014273499542
1568	1	0.44534596523815945
1568	2	0.392501471174587
1575	1	0.4125581753336735
1575	2	0.764073959967439
1576	1	0.5827183334768726
1576	2	0.6480106508682866
1578	1	0.28202762046102675
1578	2	0.5212072502220226
1582	1	0.40767092739698746
1582	2	0.5164424448614698
1583	1	0.4730614430407118
1583	2	0.6181843868084402
1588	1	1.025852342773678
1588	2	0.7280934872037659
1589	1	0.7623888976912492
1589	2	0.7830280485982618
1595	1	0.9780067825608277
1595	2	1.2724170435376112
1599	1	0.7660067952811876
1599	2	0.8924324129980257
1603	1	1.2307038935016457
1603	2	1.538379866877057
1604	1	0.9939605600967768
1604	2	1.2752701525769996
1606	1	0.39388908793588434
1606	2	0.4489765029982674
1607	1	0.7517322130747875
1607	2	0.9387690517236311
1609	1	0.50809600059781
1609	2	0.6567012151215614
1611	1	0.4208641780436624
1611	2	0.6284130813835005
1615	1	0.8615009400012368
1615	2	1.186427468551878
1616	1	0.31807646064312173
1616	2	0.40605547881226156
1620	1	0.470625265197332
1620	2	0.5421603055073377
1621	1	0.5658059263082789
1621	2	0.6433970292208911
1623	1	0.41965875996764573
1623	2	0.6555842855056587
1624	1	0.6371542051902441
1624	2	0.9858281555141578
1629	1	0.592009391348053
1629	2	1.1849342847317463
1640	1	0.5200389652411254
1640	2	0.7974056583413022
1642	1	0.37585619863707326
1642	2	0.44822163871151194
1648	1	0.8049680592333031
1648	2	1.2564720873323585
1649	1	0.7718254349236279
1649	2	0.18636760501814834
1653	1	0.7937663093562836
1653	2	0.929137045307848
1655	1	0.6309350923740317
1655	2	0.8614663281329074
1661	1	0.6616495833658588
1661	2	0.9322724484124433
1663	1	0.5090119172629944
1663	2	0.48580672536499536
1664	1	0.35519580990893507
1664	2	0.7144570127660156
1665	1	0.3532256535881115
1665	2	0.682144318814553
1666	1	0.7074296910894622
1666	2	0.9468625146891015
1673	1	0.4366370953600754
1673	2	0.9999482743142201
1676	1	0.619456252678056
1676	2	0.8163209145422919
1679	1	0.9129022791263156
1679	2	1.3599187663142172
1681	1	0.2901033213679595
1681	2	0.36220596681492584
1686	1	0.36241531213469774
1686	2	0.3713951245353831
1688	1	0.48532091863963206
1688	2	0.5712046075880836
1692	1	0.7102821310132104
1692	2	1.2245669400434662
1701	1	0.7156516032696767
1701	2	0.7265685726866999
1705	1	0.373159530490066
1705	2	0.3924141386511431
1709	1	0.6191336822151661
1709	2	0.8283004667473102
1712	1	0.7509231817659032
1712	2	0.7228804073431148
1713	1	0.37650021215786983
1713	2	1.5135308528746247
1714	1	0.8908936270185599
1714	2	1.0682395850038535
1731	1	0.9521025953333426
1731	2	1.0454447751546492
1733	1	0.3238209171669626
1733	2	0.38347013344078745
1734	1	0.369572608254166
1734	2	0.4937531353727382
1745	1	0.9202974751093629
1745	2	0.690988624666204
1748	1	0.5094359261648848
1748	2	1.1029241509095251
1751	1	0.4707270220114422
1751	2	0.45691497445270146
1752	1	0.373508425237099
1752	2	0.7259843785578416
1753	1	0.5778287466591321
1753	2	1.1712921600231407
1755	1	0.437629397895676
1755	2	0.4875239956500011
1756	1	0.7195337387905985
1756	2	0.8326033263148254
1757	1	0.3975438847302636
1757	2	0.5359993929447547
1758	1	0.42168023761681944
1758	2	0.29116016406875495
1763	1	0.4686768399748861
1763	2	0.8028867024266517
1767	1	0.675577830352539
1767	2	0.8814911350181344
1768	1	0.30870337680132354
1768	2	0.4147214750748672
1769	1	0.2999618135908166
1769	2	0.3192946575344775
1771	1	0.5507660246423667
1771	2	0.668783271596223
1774	1	0.5798103267231173
1774	2	0.5664880115236955
1775	1	0.8476633348011462
1775	2	0.4618402602469904
1780	1	0.47654169710267363
1780	2	0.5858508795775247
1781	1	0.23719513365946024
1781	2	0.2767276559360356
1782	1	0.4186085923215854
1782	2	0.5623664475467604
1784	1	0.7166842895658786
1784	2	0.8722568665167406
1789	1	0.6556896002503185
1789	2	1.0151386970306489
1793	1	0.1694250954710442
1793	2	0.17168409674397378
1796	1	0.3638180997483426
1796	2	0.7745147221533226
1799	1	0.7346665009410911
1799	2	0.6863888483185725
1807	1	1.0918506152578262
1807	2	0.632520356425205
1809	1	1.4445230057695373
1809	2	1.723928030256973
1810	1	0.7074589586531259
1810	2	0.7559389625569656
1814	1	1.00902056858309
1814	2	1.8081521767884732
1816	1	0.3840302164010179
1816	2	0.8855284989953136
1817	1	0.7239959635272769
1817	2	1.2993152149227434
1820	1	0.7128404016855637
1820	2	1.2621872375583008
1822	1	0.5647503182368034
1822	2	0.8392100791940902
1824	1	0.536781731047934
1824	2	0.6201985313000599
1825	1	1.5085108500458595
1825	2	1.4231708019567564
1830	1	1.024080577069407
1830	2	1.2773625379756033
1839	1	0.2913332676145811
1839	2	0.6325203564252077
1848	1	0.5232899334280977
1848	2	0.8276311330368031
1850	1	0.5425947288290545
1850	2	0.8497831259116114
1852	1	1.0359700574533337
1852	2	0.6659870419503884
1855	1	0.2613789202931582
1855	2	0.4774247466407904
1858	1	0.4434660751358519
1858	2	0.4913327768660166
1860	1	0.4295074788695747
1860	2	0.5068827513818479
1861	1	0.5744317522637259
1861	2	0.5653957471719273
1862	1	0.6423897794623729
1862	2	0.8628937535673487
1863	1	0.3806835478485155
1863	2	0.6008424075402102
1864	1	0.5780385610188497
1864	2	0.7651139094025503
1865	1	0.8393740023990142
1865	2	0.5413676734817319
1875	1	0.29291716505882454
1875	2	0.3990902248873382
1876	1	0.857091659441738
1876	2	0.4969802800483889
1885	1	0.22590012729472433
1885	2	0.4723366297980487
1886	1	0.6358920001161886
1886	2	0.9968443915090482
1890	1	0.6844773857030104
1890	2	0.7906504455315305
1901	1	0.7154627912229865
1901	2	1.0305930131715888
1902	1	0.6545525910626033
1902	2	0.9863512926510487
1905	1	0.3689702079147139
1905	2	0.4292102418599485
1913	1	0.5111797166211973
1913	2	0.9371959127252739
1914	1	0.40544976214969775
1914	2	0.6198965257822819
1915	1	0.47316918554975573
1915	2	0.4261757625381056
1917	1	0.40826313914718837
1917	2	0.3566844115179778
1920	1	0.6602687185181187
1920	2	0.9308323053459244
1921	1	0.5522322857051865
1921	2	0.6391644778162483
1924	1	0.5254784499532591
1924	2	0.5515934976361218
1925	1	0.7656825367252692
1925	2	0.7073010882193326
1926	1	0.7112012170884174
1926	2	0.9902831161640739
1927	1	0.3445902761438352
1927	2	0.32451044373119065
1930	1	1.3403407552820272
1930	2	0.6551103691546794
1937	1	0.5160144574408135
1937	2	0.5749379710363676
1939	1	0.6090651942720662
1939	2	0.6368232159927397
1947	1	0.4551582294546403
1947	2	0.49033615865735924
1949	1	0.36696220678320074
1949	2	0.501736072201965
1953	1	0.5720486300417117
1953	2	1.1491944937249525
1959	1	0.5254784499532583
1959	2	0.9633547363987803
1972	1	0.567912920018932
1972	2	0.6767287684334267
1974	1	0.38403021640101576
1974	2	0.316260178212616
1979	1	0.4463786515343735
1979	2	0.38108369300153594
1982	1	0.9159223343040462
1982	2	1.8802863536589973
1988	1	0.24152312675248616
1988	2	0.2684736128233491
1991	1	0.5637991598060907
1991	2	0.6431509506508546
1995	1	0.31360252965620306
1995	2	0.5195702927778708
2000	1	0.3172388069229141
2000	2	0.2899801634038118
2001	1	0.3614402036715634
2001	2	0.3237901824557525
2012	1	0.905076980599111
2012	2	0.8946053909879611
2013	1	0.39112993468743124
2013	2	0.5120402885346984
2014	1	0.6802385855616349
2014	2	0.6991319324223723
2020	1	0.948085457323078
2020	2	0.9268359508434839
2023	1	0.505484755428898
2023	2	0.9302451395777513
2024	1	1.2387732561882547
2024	2	1.203545678197981
2029	1	0.264001948765099
2029	2	0.289763621928415
2034	1	0.7536028246551862
2034	2	0.7486975647482323
2039	1	0.608720164442383
2039	2	0.7956911921736404
2040	1	0.4766122357841135
2040	2	0.5373765381057932
2043	1	0.45486330716293116
2043	2	0.5383953033857576
2044	1	0.5341283009813
2044	2	0.5983598493708988
2045	1	0.37451863209388364
2045	2	0.4828615220924702
2048	1	0.27238971870900086
2048	2	0.48289819419105284
2050	1	0.2826207027350282
2050	2	0.619813474264889
2051	1	0.8764924939035121
2051	2	2.1307123117675064
2055	1	0.3307482876424828
2055	2	0.4460420160505653
2058	1	0.6834375279741882
2058	2	1.072386264667022
2068	1	0.5839089366276206
2068	2	0.6119839812166155
2070	1	0.4317202432743492
2070	2	0.7551518540995034
2071	1	0.37332968405548766
2071	2	0.8476165645884582
2076	1	0.3877390244610865
2076	2	0.41395715634178615
2077	1	1.021122361116733
2077	2	1.0496619613475362
2079	1	0.665444098382007
2079	2	0.6602113397710252
2082	1	0.9345131581771182
2082	2	2.0080011315086272
2089	1	0.2807018248421437
2089	2	0.37047620876333526
2090	1	0.5306249798582395
2090	2	0.5084967571261577
2092	1	0.4297122421428476
2092	2	0.3840302164010317
2095	1	0.47594819923128784
2095	2	0.42168023761681833
2099	1	0.4868437358749071
2099	2	0.6183209198524157
2101	1	0.422132037871406
2101	2	0.3522898187684789
2105	1	0.694863743511026
2105	2	0.9818153919626493
2110	1	0.4465160410854731
2110	2	0.4171084493263259
2123	1	0.9403295946239345
2123	2	1.125128375945323
2125	1	0.8584204837199433
2125	2	0.9496841351470148
2128	1	0.17034090679791383
2128	2	0.1831404603425061
2129	1	0.4662990205234734
2129	2	0.6975522112524862
2130	1	0.5939331243808855
2130	2	0.5549613127206977
2138	1	0.5315297112817082
2138	2	0.7085049446970731
2142	1	0.5342165647673007
2142	2	0.6159024160265233
2143	1	0.179762221437354
2143	2	0.12403970626001012
2146	1	0.4457762511949188
2146	2	0.7767698353001593
2147	1	0.695207641749503
2147	2	0.9027316625354452
2153	1	0.5045102842915413
2153	2	0.316260178212616
2159	1	0.571172968914791
2159	2	0.8372723866966113
2161	1	0.43286450862503234
2161	2	0.3978352241801502
2162	1	0.4661256285154518
2162	2	0.3124951760910336
2166	1	0.5437738778451586
2166	2	0.2823751591183881
2170	1	0.3908131183955187
2170	2	0.37881713654037147
2175	1	0.4121093911021477
2175	2	0.6132361992171337
2178	1	0.8898261111731107
2178	2	0.9676055452457304
2182	1	0.576914171244974
2182	2	0.7621156926100914
2184	1	0.31023617481808957
2184	2	0.32630018387014725
2186	1	0.8622539404255497
2186	2	1.2117514520527133
2188	1	0.6222318357761429
2188	2	0.6430417322170379
2191	1	0.6327386174177765
2191	2	0.5401373192927655
2195	1	0.5554867878369479
2195	2	0.6941849857678394
2199	1	0.5602323156909089
2199	2	0.8713290624225145
2211	1	0.48225869871907046
2211	2	0.545570118749511
2212	1	0.3091264899822514
2212	2	0.6986768222758245
2214	1	0.29485911352153205
2214	2	0.4427642494976564
2220	1	0.8786735985808584
2220	2	1.091013948119683
2221	1	1.1451947505804068
2221	2	1.4318081597650743
2224	1	0.4616302182876248
2224	2	0.6564619083778246
2226	1	0.46467539137825914
2226	2	0.6360294846162099
2228	1	0.8858468406381128
2228	2	0.721531749866723
2229	1	0.7813378280389689
2229	2	1.8247082782231143
2231	1	0.9416468464074709
2231	2	0.7530004243157388
2232	1	0.7738186713409377
2232	2	0.6998940786008326
2237	1	0.6964674693825005
2237	2	1.266199175041688
2246	1	0.37572506466225025
2246	2	0.3590623075947684
2247	1	0.39755633513410665
2247	2	0.6244821923865116
2249	1	0.42636164787942243
2249	2	0.4283609932611148
2250	1	0.5664361400822858
2250	2	0.7307215687863928
2253	1	0.6752295992418825
2253	2	0.7663661818473407
2257	1	0.3926426587541378
2257	2	0.48838971182731544
2261	1	0.6408870278065115
2261	2	1.071998785889489
2263	1	0.47988970862009755
2263	2	0.6462707989562037
2264	1	0.42304932929738637
2264	2	0.6054123411498513
2271	1	1.4244996262349465
2271	2	1.1746806619325778
2276	1	0.8850795049534794
2276	2	1.1457191071511867
2278	1	0.1235646479419327
2278	2	0.18363494218796877
2279	1	0.33970637218255706
2279	2	0.4322980853265871
2280	1	0.3436909079555397
2280	2	0.583864944392522
2291	1	0.3037732365028539
2291	2	0.3417063994481044
2297	1	0.3251190067339759
2297	2	0.34853162496899015
2299	1	0.33132018669892394
2299	2	0.256961394797756
2306	1	0.695270391784862
2306	2	1.068288989077631
2307	1	0.48801325209470137
2307	2	0.4655506971204273
2308	1	0.3386554494530349
2308	2	0.34216760539886015
2310	1	0.6157091841614232
2310	2	0.8269313750667403
2311	1	0.8670719779567645
2311	2	0.8226967426593813
2314	1	0.544342915432886
2314	2	0.7551518540994981
2317	1	0.32811993489558267
2317	2	0.5217014260542222
2319	1	0.5199366173086086
2319	2	0.4828615220924631
2323	1	0.6366276314669395
2323	2	0.7291121349926254
2327	1	0.5798103267231149
2327	2	0.7379404158294286
2331	1	0.41863237875649
2331	2	0.2484901400242005
2332	1	0.5851889011825203
2332	2	0.5301122987182794
2333	1	0.4775277690869008
2333	2	0.9458656942856404
2336	1	0.46950594024227527
2336	2	0.5465045387245436
2338	1	0.5708557270826109
2338	2	0.6024003394525796
2341	1	0.7987423903898441
2341	2	1.0270925787666654
2343	1	0.42377190546213594
2343	2	0.7412587227840379
2345	1	0.7633923858911646
2345	2	1.0835065565018887
2346	1	0.4262104840720438
2346	2	0.41300158865860087
2348	1	0.5255500020297803
2348	2	0.6313314083868252
2351	1	0.6307131554068611
2351	2	1.0968320026802187
2352	1	1.0891613280281338
2352	2	0.8894817512229524
2358	1	0.5141683332121193
2358	2	0.7663555261809661
2367	1	0.5511963105991184
2367	2	0.7304104115862818
2373	1	0.5226708827603348
2373	2	1.074463150914532
2374	1	0.8605891249419809
2374	2	0.9390257564137272
2375	1	0.676142449971788
2375	2	0.6569175701730545
2380	1	0.49298847057008743
2380	2	0.6653785567589984
2384	1	0.3471728272108438
2384	2	0.3058340184913042
2391	1	0.6816536341118266
2391	2	1.0364024021945637
2392	1	0.33389140766000946
2392	2	0.3263001838701598
2393	1	0.3293096079022918
2393	2	0.43572780855782905
2396	1	1.0391405855557243
2396	2	0.9894425575508787
2398	1	0.45506628052622816
2398	2	0.666405375519436
2399	1	2.0402348338828555
2399	2	1.7755750005365083
2402	1	0.4748998164782278
2402	2	0.609930343695748
2404	1	0.8978734636981759
2404	2	1.2177592908585264
2405	1	0.41863619334830504
2405	2	0.5773003253087343
2406	1	0.6637988355891146
2406	2	0.9036005091788796
2408	1	0.5618587966074294
2408	2	0.8977074623799007
2412	1	0.5948703352094306
2412	2	0.21084011880842013
2417	1	0.5036066837823686
2417	2	0.7514151602645531
2424	1	0.3526517603631034
2424	2	0.364436838013218
2430	1	0.31731825843413314
2430	2	0.3647622643670659
2433	1	0.3929945071666938
2433	2	0.695584141961661
2435	1	0.3542775167085495
2435	2	0.5261286835702921
2442	1	0.4116402319592674
2442	2	0.7046161417320542
2444	1	0.4446665663590868
2444	2	0.5502695408461183
2448	1	0.6035242206829088
2448	2	1.1333732100843799
2449	1	0.7002903946136447
2449	2	1.4005807892272604
2454	1	0.3436288474810081
2454	2	0.4212168527403125
2458	1	0.4404046992066248
2458	2	0.5552705807521177
2461	1	0.22150762481954392
2461	2	0.2583980403441366
2464	1	0.35064497634950703
2464	2	0.424608572600266
2465	1	0.572280322479962
2465	2	0.5126950715123659
2469	1	0.4510212886332483
2469	2	0.7672814668458764
2472	1	0.7493122589721527
2472	2	0.7751941210324119
2475	1	0.5389331608316874
2475	2	1.23276926609405
2476	1	0.7955298882810922
2476	2	1.508047840076222
2478	1	0.32493109218957567
2478	2	0.38284126836263704
2482	1	0.8738009179187262
2482	2	1.8050996218248039
2484	1	0.647859253957575
2484	2	0.5867610998706535
2489	1	0.6490186803287729
2489	2	0.5588572714378017
2495	1	0.7161034035242696
2495	2	0.6115832714564388
2499	1	0.6281656551761634
2499	2	0.6556751194729367
2505	1	0.45655604674301303
2505	2	0.8687742395542863
2509	1	0.41097184631351646
2509	2	0.4925724726865396
2512	1	0.7360032363145845
2512	2	0.8313969170902941
2518	1	0.42360520110754607
2518	2	0.6754223974072366
2520	1	0.8914366561707107
2520	2	0.7650484311047869
2521	1	0.2973533197325097
2521	2	0.41998982850100264
2522	1	0.18825010607893475
2522	2	0.33132018669893665
2526	1	0.3600194481539779
2526	2	0.47930113965140997
2527	1	0.3552084760220418
2527	2	0.3508096094459191
2531	1	0.3260288323658917
2531	2	0.46309526095418513
2533	1	0.9325157254726125
2533	2	1.0813086093173934
2538	1	0.5764971248561231
2538	2	0.87943444904969
2539	1	0.32052244476533953
2539	2	0.6204723496361685
2540	1	0.604401319601122
2540	2	0.7632766654005233
2541	1	0.37089938255552485
2541	2	0.5477495870074044
2548	1	0.40944398072169236
2548	2	0.3539101994283949
2549	1	0.3099349746483563
2549	2	0.42715660433911606
2554	1	0.36520520579314136
2554	2	0.16942509547102724
2557	1	0.7218297090766201
2557	2	0.7838734417126798
2563	1	0.7558965797938784
2563	2	0.7605304285589003
2564	1	0.39797709382530794
2564	2	0.5482422320114163
2570	1	0.6217996724180163
2570	2	0.959159729675687
2572	1	0.7210732063247535
2572	2	0.8220800284594819
2579	1	0.6295083547279607
2579	2	0.720728977559347
2584	1	1.0604017740069918
2584	2	0.8674564888117345
2590	1	0.5804948725634078
2590	2	0.9487805346378234
2591	1	0.34093944067428694
2591	2	0.6054759749885342
2592	1	0.276563165552079
2592	2	0.31198639202055134
2602	1	0.5348054176419228
2602	2	0.6218897621995851
2606	1	0.23706678131440545
2606	2	0.31091630423359357
2610	1	0.8203741464913546
2610	2	0.5963763360580774
2612	1	0.47258860986196366
2612	2	0.4983091043265909
2613	1	0.446411811186084
2613	2	0.7173147520329453
2618	1	0.2108401188084108
2618	2	0.203310114565255
2622	1	0.2337575230267099
2622	2	0.36491559024532355
2624	1	0.8589972500023956
2624	2	0.981638734971613
2625	1	0.7670336140416262
2625	2	0.832370739311178
2626	1	0.04969802800484339
2626	2	0.03388501909419975
2633	1	0.35451697652064523
2633	2	0.38368052580150014
2639	1	0.9644953261018159
2639	2	2.4874114016563245
2642	1	0.363493841192415
2642	2	0.5691428207119831
2644	1	0.18260260289656347
2644	2	0.7078203988567919
2646	1	0.2862319905600197
2646	2	0.32735702657094584
2649	1	0.7632893557333902
2649	2	1.1442905102785519
2653	1	0.2409601357810376
2653	2	1.0278455791909935
2655	1	0.7366059846977274
2655	2	1.1674195864123598
2656	1	0.36409785222796726
2656	2	0.42695124058702316
2657	1	1.0511885923447726
2657	2	0.8358304709904696
2658	1	0.5841665275249441
2658	2	0.6335960713171009
2660	1	0.4115155817761634
2660	2	0.4949382449993981
2661	1	0.7775482381484384
2661	2	0.46309526095416714
2662	1	0.7996147362971949
2662	2	0.7499884226184739
2666	1	0.5150522902319666
2666	2	0.4047377280697114
2670	1	0.191634377648896
2670	2	0.23493613238650912
2673	1	0.5231525278061565
2673	2	0.720481467938214
2677	1	1.081204747189915
2677	2	1.32483780536963
2679	1	0.4474513751335019
2679	2	0.5413699843622793
2682	1	0.2771968331234932
2682	2	0.34736773672532384
2683	1	0.7223209023838647
2683	2	0.8393058575642421
2691	1	0.3922689269258927
2691	2	0.5612363162566583
2693	1	0.43459973728273943
2693	2	0.5706719720591006
2697	1	0.273930098700986
2697	2	0.2570524835587481
2698	1	0.4523947286086386
2698	2	0.5542313046757581
2700	1	0.33317944700587787
2700	2	0.5902418004911664
2702	1	1.2141105023330825
2702	2	1.1966914435664042
2706	1	0.41999755510437536
2706	2	0.6694858318007242
2709	1	0.6355323581224788
2709	2	0.686736386975952
2713	1	0.5449264295150339
2713	2	0.7345397687518728
2717	1	0.6137633061444313
2717	2	1.1394822700052307
2719	1	0.3872573610766656
2719	2	0.4157871908178276
2721	1	0.6560139696638723
2721	2	0.7639531577603352
2723	1	0.22160802487612075
2723	2	0.2548616820760933
2727	1	0.5054364345460508
2727	2	0.6325203564252189
2729	1	0.8621854858415241
2729	2	1.1627911815486207
2733	1	0.38082005669736635
2733	2	0.4654517730734399
2735	1	0.4208876055912199
2735	2	0.8574792331895441
2745	1	0.3987904354912452
2745	2	0.463608670334388
2748	1	0.35240419857976396
2748	2	0.40774972976696944
2754	1	0.6311915321470178
2754	2	0.744488245606072
2756	1	0.6400503606683698
2756	2	0.496980280048405
2758	1	0.5043465885471301
2758	2	0.4158615979743765
2759	1	0.7311404673993157
2759	2	0.8664524882459778
2769	1	0.4076242296962522
2769	2	0.6594214402862764
2772	1	0.19062257316924716
2772	2	0.3189983615737505
2773	1	0.8270793849781514
2773	2	0.6785218368925101
2783	1	0.23866839535920892
2783	2	0.17426581248450052
2787	1	0.35391019942839375
2787	2	0.316260178212616
2788	1	0.43047934369870267
2788	2	0.4648329542410693
2791	1	0.6840313408656722
2791	2	1.1466142824807861
2794	1	0.42111829700165226
2794	2	0.8416871409573659
2798	1	0.3906743377920532
2798	2	0.4638482613784923
2813	1	0.20212116652685339
2813	2	0.32916875691518044
2817	1	0.7124542476218055
2817	2	1.094746770735958
2819	1	0.45042071182734195
2819	2	0.6925135049854618
2820	1	0.5355339017733497
2820	2	1.1573037290637314
2821	1	0.293400165330993
2821	2	0.4378236999510667
2824	1	0.5195941470679641
2824	2	0.6660306596684572
2826	1	0.5647503182368032
2826	2	0.7749058912049214
2829	1	0.5834116331002783
2829	2	0.9337205261515164
2830	1	0.16834067738424288
2830	2	0.33338102996547175
2831	1	0.43088357613622497
2831	2	0.6177200032576415
2833	1	0.3279998698672971
2833	2	0.5124898410268292
2834	1	0.2525325633547326
2834	2	0.677700381884173
2835	1	0.35792475500472154
2835	2	0.4314374262135784
2837	1	0.2646258634023785
2837	2	0.4016002263017526
2851	1	0.8554739603204472
2851	2	1.366695770133066
2859	1	0.46832953219636436
2859	2	0.5873403309662844
2865	1	0.43953710482202085
2865	2	1.285293827711339
2867	1	0.4353458008729163
2867	2	0.5195702927778623
2868	1	0.33863906932778703
2868	2	0.3893580495919466
2878	1	0.38955221951267865
2878	2	0.9442625320919438
2886	1	0.3453949609851992
2886	2	0.45539412025094683
2888	1	0.1379179724536158
2888	2	0.24161491875871316
2889	1	0.6475803649115329
2889	2	0.8899686049455859
2895	1	0.8372878911665612
2895	2	1.2268114605390361
2899	1	0.5181128726017669
2899	2	0.5156209898531283
2900	1	0.22283954492492222
2900	2	0.41129402486763367
2904	1	0.5079806340731737
2904	2	0.8362133525621612
2905	1	0.36144020367155877
2905	2	0.6469779645720748
2913	1	1.7243709716830447
2913	2	1.5993729012466236
2915	1	0.2503937927822937
2915	2	0.3756207956039228
2916	1	0.615725687275562
2916	2	0.7185257060940569
2920	1	0.3898565997746933
2920	2	0.44116966036380567
2923	1	0.3605629216238078
2923	2	0.21631648553070737
2924	1	0.37129148741823886
2924	2	0.4782850970998622
2925	1	0.4510212886332561
2925	2	0.47452237265651065
2926	1	0.44197850992445575
2926	2	0.4704037944842982
2928	1	1.0530421318507694
2928	2	1.5113161457443067
2930	1	0.417962102741563
2930	2	0.41862753319390633
2931	1	0.42176298491619163
2931	2	0.44958554745909673
2932	1	0.6649736141492544
2932	2	0.9648445436899059
2936	1	0.5197023981154593
2936	2	0.6816136124357339
2938	1	0.24431473482775534
2938	2	0.2594207913448949
2939	1	0.3759948427455766
2939	2	0.5666647260952354
2940	1	0.44082431620111173
2940	2	0.6179309732041028
2943	1	0.32379018245577035
2943	2	0.681267225999347
2947	1	0.5252177959602281
2947	2	0.4969802800483905
2952	1	0.7944864854289847
2952	2	1.0536322918350012
2953	1	0.9016361602458771
2953	2	0.8156183543377945
2954	1	0.5119021233192327
2954	2	0.7051046596215552
2955	1	0.5293735058491409
2955	2	0.6283370207345774
2958	1	0.8028712720900958
2958	2	1.1348792109330121
2960	1	0.6542067686455122
2960	2	0.617460347938905
2962	1	0.4505708661415814
2962	2	0.5974552620391806
2963	1	0.6560139696638752
2963	2	0.8382336638340281
2970	1	0.9723690009686005
2970	2	1.794615154122793
2973	1	0.519429982139792
2973	2	0.6346717862089784
2974	1	0.9795850974507444
2974	2	0.6919677583449012
2977	1	0.3162601782126147
2977	2	0.3743487823741135
2978	1	1.927681086248289
2978	2	0.271080152753655
2982	1	0.36624658935867854
2982	2	0.7127149016148484
2984	1	0.8338224698589605
2984	2	0.9306588760746349
2988	1	1.1157852716021495
2988	2	1.0770335101341804
2989	1	0.8832694977223671
2989	2	1.3604207665971064
2995	1	1.6760770346949712
2995	2	2.5416660476134334
2997	1	0.9513715038397812
2997	2	1.2673225323180668
3007	1	0.7499884226184754
3007	2	0.6906089605867199
3012	1	0.400165939779232
3012	2	0.6272050593123997
3014	1	0.7533915933673279
3014	2	0.8674564888117311
3015	1	0.6922365639883485
3015	2	0.7752318654145787
3020	1	0.4711631226432762
3020	2	0.3280462718105997
3023	1	0.7250318371268712
3023	2	1.095163817124815
3025	1	1.0843206110146686
3025	2	1.1784456640541239
3027	1	1.166935514711015
3027	2	1.2676472527807716
3031	1	1.6921973171895415
3031	2	0.9216725193624369
3033	1	1.0360247217309688
3033	2	0.6977803931992432
3037	1	1.4433907149900127
3037	2	1.51749703831569
3046	1	0.8404919021886127
3046	2	0.6886531153287581
3049	1	0.8968906044077636
3049	2	0.8676618525638028
3050	1	0.4556678054069399
3050	2	0.6991720771517816
3052	1	0.24919853763592156
3052	2	0.34562719476092446
3054	1	0.5499165330539334
3054	2	0.6997883943307631
3059	1	1.2328670583569454
3059	2	0.7954422664135363
3061	1	0.3907117694618591
3061	2	0.514254995665054
3062	1	0.8319206610949809
3062	2	0.8207704625041624
3066	1	0.5112930362052268
3066	2	0.6275464086682726
3070	1	0.44605006953103055
3070	2	0.7716748348387682
3074	1	0.5811794184036888
3074	2	0.800272117620012
3079	1	0.15541928757876824
3079	2	0.23235441664596523
3081	1	0.20451915750006588
3081	2	0.20838134191267987
3082	1	0.6080478426349555
3082	2	0.9148955155436246
3090	1	0.42311452413931816
3090	2	0.5708110533593445
3091	1	0.3980481260858338
3091	2	0.40569345937749285
3092	1	1.602384902943897
3092	2	1.1378673078549022
3095	1	0.3865402178154099
3095	2	0.24096013578105158
3097	1	0.6830731416684779
3097	2	0.9988811569289396
3099	1	0.6305123552937113
3099	2	0.8245354646257418
3101	1	0.38849244113771386
3101	2	0.4857223064913977
3103	1	0.5049568914397571
3103	2	0.5046163406893422
3104	1	0.5980610149734846
3104	2	1.030562099709082
3105	1	0.675902171915652
3105	2	0.8389759158009034
3110	1	0.8136627014895859
3110	2	1.0374356789346284
3116	1	0.2886358197891425
3116	2	0.7078203988567967
3117	1	0.3370822769023739
3117	2	0.5035919910911668
3118	1	0.4344812448301828
3118	2	0.2829696331375967
3120	1	0.4250269061693244
3120	2	0.4393367992904233
3122	1	0.9111305134220421
3122	2	0.934581098065023
3125	1	0.41791523549522946
3125	2	0.8923055028141262
3127	1	0.5488118092554559
3127	2	0.710265205429248
3131	1	0.5357060161560518
3131	2	0.8881441846797852
3135	1	0.4943226314919819
3135	2	1.5813008910630575
3137	1	0.32379018245577523
3137	2	0.41648713124222464
3139	1	1.267550714264833
3139	2	1.9755992950683774
3141	1	1.0738944512933697
3141	2	1.1671506576893949
3144	1	0.7056923541793733
3144	2	0.642749796151772
3146	1	0.8549450971461806
3146	2	1.7747892609633156
3147	1	0.8614939548396079
3147	2	0.8523597485973875
3151	1	0.6190456119901017
3151	2	0.8824223722450009
3152	1	0.4189420542556684
3152	2	0.47761741199454055
3155	1	0.6162974129206572
3155	2	0.658498871064119
3161	1	0.7166978775434625
3161	2	0.7989334501989909
3164	1	0.4200781090544418
3164	2	0.40186443697691754
3166	1	1.0109030696438734
3166	2	1.201257147496636
3169	1	0.2669728777119444
3169	2	0.4170116349860512
3179	1	0.47080892383741446
3179	2	0.7049172646907592
3180	1	0.6252220446203072
3180	2	1.2316770017423
3181	1	0.35794561606699327
3181	2	0.8342725390780962
3182	1	0.1410498355791432
3182	2	0.1979315401058558
3183	1	0.2352477187689837
3183	2	0.4836920372663438
3186	1	0.35587454836139465
3186	2	0.6764453811769795
3192	1	0.7580204271445026
3192	2	0.5120402885347063
3196	1	0.7273984098890048
3196	2	0.6518159922983131
3210	1	0.7609374558152835
3210	2	1.2686193287283776
3218	1	0.21954668621455922
3218	2	0.37273521003629045
3220	1	0.38567312641771584
3220	2	0.6197421674065329
3222	1	0.2538687144835957
3222	2	1.445760814686221
3227	1	0.11295006364736089
3227	2	0.2823751591184023
3231	1	0.3905562200784353
3231	2	0.5966879224405376
3233	1	0.7758055800235831
3233	2	0.6937320038212095
3234	1	0.5524842479764595
[truncated: 4,041 more rows]
