# Supplementary material for: Classic motor chunking theory fails to account for behavioural diversity and speed in a complex naturalistic task
Source: PLoS One. 2019 Jun 13;14(6):e0218251. doi: 10.1371/journal.pone.0218251 (PMC6564011; doi:10.1371/journal.pone.0218251)
Supplement: S3 File — (CSV) [file pone.0218251.s010.csv]

Race	LeagueIdx	RCLatency
Zerg	5	184.8273768775
Terran	6	161.895091227884
Protoss	4	199.545112443671
Zerg	4	271.080152753666
Zerg	5	519.57029277786
Zerg	6	198.792112019355
Terran	1	135.540076376833
Protoss	1	1265.04071285044
Protoss	5	180.720101835777
Terran	5	161.895091227884
Protoss	4	180.720101835777
Protoss	3	225.900127294722
Zerg	2	180.720101835777
Protoss	2	160.012590167094
Protoss	2	180.720101835777
Protoss	4	143.07008061999
Protoss	2	206.940652325343
Zerg	5	180.720101835777
Protoss	3	140.213872113965
Terran	4	440.505248224707
Protoss	4	632.520356425221
Zerg	3	308.730173969453
Terran	4	203.31011456525
Zerg	5	234.936132386511
Zerg	4	166.735808241343
Terran	4	167.811523133222
Protoss	4	165.446172774372
Terran	5	192.015108200513
Zerg	5	237.195133659458
Protoss	2	253.008142570088
Protoss	1	429.210241859971
Zerg	5	254.137643206562
Protoss	5	135.540076376833
Terran	2	167.811523133222
Protoss	3	210.840118808407
Terran	2	248.490140024194
Terran	3	210.840118808407
Protoss	6	230.418129840617
Zerg	5	135.540076376833
Protoss	4	237.195133659458
Protoss	4	331.320186698925
Protoss	4	192.015108200513
Protoss	4	180.720101835777
Protoss	4	180.720101835777
Protoss	4	180.720101835777
Zerg	6	192.015108200513
Zerg	2	756.765426437318
Terran	1	252.255142145773
Terran	3	250.749141297141
Zerg	5	127.25707170936
Terran	4	167.166094198094
Terran	1	135.540076376833
Zerg	4	158.130089106305
Protoss	3	220.252624112354
Protoss	3	256.020144267352
Protoss	2	203.31011456525
Protoss	2	237.195133659458
Zerg	6	180.720101835777
Zerg	4	167.166094198094
Zerg	6	180.720101835777
Zerg	4	147.910797633449
Protoss	1	632.520356425221
Zerg	5	210.840118808407
Zerg	4	239.077634720247
Terran	2	192.015108200514
Zerg	6	203.31011456525
Protoss	5	135.540076376833
Protoss	4	202.557114140934
Protoss	3	180.720101835777
Protoss	5	180.720101835777
Zerg	4	346.38019518524
Zerg	4	155.62008769192
Protoss	4	210.840118808407
Protoss	6	225.900127294722
Zerg	2	207.075116686828
Protoss	6	316.260178212611
Terran	1	331.320186698925
Terran	2	376.500212157869
Protoss	3	384.030216401027
Terran	2	192.015108200513
Zerg	3	254.137643206562
Terran	3	165.660093349463
Protoss	3	158.130089106305
Terran	3	128.010072133675
Protoss	6	203.31011456525
Terran	1	203.31011456525
Terran	4	214.605120929986
Protoss	6	188.250106078935
Zerg	3	165.660093349463
Zerg	3	135.540076376833
Zerg	5	207.075116686828
Protoss	6	168.672095046726
Protoss	6	203.31011456525
Terran	4	259.032145964615
Terran	3	195.780110322092
Zerg	4	180.720101835777
Terran	5	203.31011456525
Zerg	5	188.250106078935
Zerg	2	169.425095471041
Zerg	6	148.155278290694
Protoss	5	180.720101835777
Terran	6	203.31011456525
Terran	6	176.202099289883
Zerg	4	174.696098441251
Terran	4	210.840118808407
Zerg	3	135.540076376833
Terran	6	200.08296988961
Zerg	1	193.897609261303
Terran	4	180.720101835777
Protoss	2	542.160305507332
Protoss	4	331.320186698925
Protoss	6	203.31011456525
Zerg	4	180.720101835777
Protoss	2	180.720101835777
Terran	2	220.252624112353
Terran	4	201.42761350446
Protoss	4	391.560220644185
Protoss	5	180.720101835777
Zerg	4	248.490140024194
Terran	6	180.720101835777
Terran	2	284.981699048726
Terran	5	248.490140024194
Zerg	4	293.670165483138
Zerg	1	1265.04071285044
Zerg	3	180.720101835777
Zerg	4	180.720101835777
Terran	5	210.840118808407
Zerg	5	209.898868278013
Zerg	5	200.441541520237
Terran	6	268.068151056404
Zerg	4	135.540076376833
Zerg	6	128.010072133675
Protoss	5	180.720101835777
Zerg	6	237.195133659458
Zerg	5	180.720101835777
Protoss	4	209.471027127832
Zerg	2	367.087706853923
Zerg	1	224.39412644609
Protoss	2	241.229064504006
Terran	3	271.080152753666
Zerg	5	180.720101835777
Protoss	6	198.792112019355
Protoss	2	293.670165483138
Terran	3	276.727655936034
Protoss	6	165.660093349463
Protoss	2	203.31011456525
Zerg	5	292.540664846665
Protoss	5	158.130089106305
Terran	2	173.19009759262
Zerg	3	542.160305507332
Terran	5	169.048595258883
Terran	5	135.540076376833
Zerg	5	210.840118808407
Zerg	5	180.720101835777
Zerg	3	165.660093349463
Zerg	4	180.720101835777
Protoss	6	192.015108200514
Protoss	3	384.030216401027
Protoss	5	248.490140024194
Protoss	4	167.811523133222
Protoss	4	180.720101835777
Zerg	4	180.720101835777
Zerg	5	180.720101835777
Protoss	5	158.130089106305
Zerg	4	210.840118808407
Terran	4	165.660093349463
Zerg	2	180.720101835777
Terran	5	166.036593561621
Zerg	6	259.78514638893
Protoss	6	135.540076376833
Terran	1	210.840118808407
Protoss	4	237.195133659458
Zerg	5	135.540076376833
Protoss	6	203.31011456525
Protoss	5	180.720101835777
Zerg	1	466.860263075757
Protoss	6	192.015108200513
Protoss	3	209.471027127832
Zerg	2	160.157397941002
Zerg	4	234.936132386511
Zerg	4	180.720101835777
Zerg	5	135.540076376833
Terran	4	153.827229538787
Zerg	3	165.660093349463
Terran	5	195.780110322092
Terran	3	225.900127294722
Protoss	6	180.720101835777
Protoss	2	135.540076376833
Terran	5	207.828117111144
Protoss	4	180.720101835777
Protoss	4	321.638752672009
Protoss	5	192.015108200513
Zerg	6	165.660093349463
Zerg	5	207.075116686828
Zerg	5	174.2658124845
Zerg	3	180.720101835777
Terran	6	203.31011456525
Zerg	5	225.900127294722
Protoss	4	210.840118808407
Protoss	4	271.080152753666
Zerg	4	352.404198579766
Protoss	6	194.987478296496
Protoss	5	184.8273768775
Terran	6	158.130089106305
Zerg	4	155.871087833358
Zerg	4	208.957617747618
Zerg	6	167.811523133222
Zerg	5	271.080152753666
Protoss	4	316.26017821261
Zerg	5	207.075116686828
Zerg	6	175.072598653409
Zerg	6	147.348492121784
Zerg	6	143.070080619991
Protoss	5	250.749141297141
Zerg	4	153.612086560411
Protoss	5	210.840118808407
Terran	4	165.660093349463
Protoss	5	195.780110322092
Zerg	3	180.720101835777
Zerg	5	180.720101835777
Protoss	4	165.660093349463
Terran	6	210.840118808407
Protoss	1	235.866309381254
Terran	2	161.357233781944
Zerg	5	195.780110322092
Terran	3	271.080152753666
Zerg	4	219.445837943444
Zerg	6	159.098232508997
Terran	3	175.700099007006
Terran	4	180.720101835777
Protoss	3	248.490140024194
Terran	1	180.720101835777
Protoss	1	304.965171847875
Terran	5	154.365086984726
Protoss	5	210.840118808407
Zerg	4	203.31011456525
Protoss	3	361.440203671555
Zerg	2	203.31011456525
Protoss	4	197.662611382881
Zerg	6	180.720101835777
Terran	5	165.660093349463
Protoss	3	256.020144267352
Zerg	4	180.720101835777
Zerg	5	135.540076376833
Terran	3	217.42887252117
Zerg	3	225.900127294722
Protoss	5	252.255142145773
Protoss	6	150.600084863147
Zerg	1	158.130089106305
Zerg	4	180.720101835777
Zerg	5	173.19009759262
Terran	1	813.240458260998
Terran	6	210.840118808407
Zerg	5	188.250106078935
Protoss	6	135.540076376833
Terran	4	225.900127294722
Protoss	6	165.660093349463
Terran	5	207.296587399862
Zerg	6	311.742175666716
Terran	4	200.08296988961
Terran	4	451.800254589443
Terran	3	135.540076376833
Protoss	1	210.840118808407
Protoss	4	173.19009759262
Terran	6	155.871087833358
Zerg	5	207.828117111144
Terran	3	203.31011456525
Zerg	6	180.720101835777
Protoss	3	220.252624112354
Terran	6	180.720101835777
Protoss	4	203.31011456525
Protoss	5	210.840118808407
Protoss	5	165.660093349463
Zerg	4	451.800254589443
Terran	1	316.26017821261
Zerg	5	154.365086984726
Protoss	2	248.490140024194
Protoss	2	282.375159118402
Terran	4	323.790182455767
Zerg	5	203.31011456525
Zerg	4	180.720101835777
Protoss	5	293.670165483138
Terran	4	286.140161239981
Zerg	4	316.26017821261
Terran	3	203.31011456525
Zerg	4	257.902645328141
Zerg	5	248.490140024194
Terran	3	271.080152753666
Terran	4	201.42761350446
Protoss	4	180.720101835777
Zerg	6	153.827229538787
Zerg	4	180.720101835777
Terran	6	165.660093349463
Terran	4	153.612086560411
Terran	3	165.660093349463
Terran	6	161.895091227884
Zerg	5	210.840118808407
Protoss	3	470.625265197337
Protoss	5	176.612826794055
Zerg	2	192.015108200513
Protoss	5	203.31011456525
Zerg	5	167.542594410252
Zerg	5	165.660093349463
Terran	6	265.432649571298
Terran	5	180.720101835777
Terran	4	180.720101835777
Protoss	6	655.110369154693
Zerg	4	166.818555540718
Zerg	3	173.19009759262
Protoss	5	355.792700489187
Protoss	4	232.850900442251
Protoss	4	180.720101835777
Zerg	2	197.149202002666
Zerg	2	192.015108200513
Zerg	3	159.636089954937
Protoss	4	207.075116686828
Terran	2	677.700381884167
Terran	3	223.641126021775
Protoss	5	384.030216401027
Zerg	5	124.245070012097
Terran	2	218.969100661816
Protoss	3	234.183131962195
Zerg	1	457.447757771812
Terran	1	429.210241859971
Protoss	1	148.717583802358
Terran	3	303.351599510054
Protoss	4	203.31011456525
Zerg	3	209.334117959775
Zerg	5	165.660093349463
Protoss	1	1197.27067466203
Zerg	4	259.78514638893
Protoss	6	158.130089106305
Zerg	4	207.075116686828
Terran	6	200.08296988961
Zerg	2	240.960135781037
Zerg	5	198.792112019355
Zerg	6	153.612086560411
Protoss	5	159.636089954937
Zerg	5	164.584378457583
Protoss	2	135.540076376833
Terran	5	197.662611382881
Zerg	4	180.720101835777
Terran	3	210.840118808407
Terran	2	124.245070012097
Terran	5	153.612086560411
Terran	1	252.36271363496
Zerg	3	256.020144267352
Terran	2	135.540076376833
Zerg	4	161.357233781944
Zerg	5	161.895091227884
Protoss	6	128.010072133675
Protoss	5	172.437097168304
Terran	3	180.720101835777
Protoss	5	256.961394797746
Protoss	4	248.490140024194
Terran	3	210.840118808407
Protoss	5	301.200169726296
Terran	4	138.363827968017
Zerg	3	165.660093349463
Zerg	5	180.720101835777
Zerg	5	202.055113858057
Zerg	6	192.015108200513
Protoss	4	232.677131113564
Protoss	6	135.540076376833
Terran	6	186.367605018145
Zerg	3	225.900127294722
Zerg	3	188.250106078935
Terran	5	186.249125930403
Protoss	2	229.665129416301
Protoss	3	296.134530508172
Protoss	4	186.367605018145
Terran	4	158.130089106305
Zerg	6	203.31011456525
Zerg	2	451.800254589443
Zerg	4	210.840118808407
Protoss	5	165.660093349463
Protoss	5	165.660093349463
Protoss	6	135.540076376833
Terran	5	288.02266230077
Terran	3	208.957617747618
Protoss	2	323.790182455768
Zerg	1	168.672095046726
Protoss	5	180.720101835777
Zerg	5	192.015108200514
Zerg	5	180.720101835777
Terran	4	322.714467563888
Protoss	6	135.540076376833
Protoss	6	194.621648130837
Zerg	4	308.730173969453
Protoss	3	236.724508394261
Terran	5	158.130089106305
Zerg	5	136.408923020275
Protoss	4	165.660093349463
Terran	4	146.835082741569
Zerg	4	165.660093349463
Zerg	5	180.720101835777
Protoss	1	207.828117111144
Terran	5	203.31011456525
Protoss	5	176.955099714198
Zerg	2	700.290394613637
Zerg	6	165.660093349463
Terran	4	201.051113292302
Protoss	3	239.454134932405
Protoss	4	169.425095471042
Zerg	4	301.200169726296
Zerg	5	135.540076376833
Protoss	3	335.838189244819
Zerg	4	203.31011456525
Protoss	4	195.780110322092
Protoss	6	177.896350244593
Zerg	1	251.000141438579
Zerg	3	180.720101835777
Terran	4	192.015108200514
Zerg	3	403.231727221078
Terran	5	248.490140024194
Zerg	5	210.840118808407
Zerg	5	165.660093349463
Zerg	3	256.020144267352
Protoss	3	316.26017821261
Zerg	5	192.015108200513
Zerg	3	192.015108200514
Protoss	4	212.991548592167
Protoss	6	135.540076376833
Protoss	2	203.31011456525
Zerg	4	135.540076376833
Zerg	6	209.898868278013
Zerg	3	203.31011456525
Zerg	5	209.334117959775
Protoss	2	177.105699799062
Zerg	2	112.950063647361
Terran	3	180.720101835777
Protoss	6	165.660093349463
Terran	4	153.612086560411
Protoss	4	203.31011456525
Protoss	4	198.792112019355
Zerg	5	144.576081468622
Protoss	5	203.31011456525
Protoss	1	234.936132386511
Protoss	5	173.962405720124
Terran	5	240.960135781036
Zerg	4	163.508663565704
Terran	6	275.700837175604
Zerg	2	180.720101835777
Terran	5	161.895091227884
Protoss	6	199.545112443671
Zerg	5	164.405092642269
Protoss	4	231.54763047709
Terran	6	192.015108200513
Zerg	2	210.840118808407
Protoss	6	180.720101835777
Zerg	3	197.662611382881
Protoss	2	240.960135781037
Protoss	5	155.871087833358
Zerg	4	135.540076376833
Terran	2	256.020144267352
Zerg	2	253.911743079267
Zerg	6	203.31011456525
Protoss	1	600.517838391802
Protoss	4	165.660093349463
Protoss	3	192.015108200514
Protoss	2	266.562150207772
Terran	4	655.110369154693
Zerg	5	180.720101835777
Terran	5	160.640090520692
Zerg	3	135.540076376833
Terran	4	232.677131113564
Terran	6	200.08296988961
Zerg	2	175.072598653409
Terran	5	197.662611382881
Terran	4	145.22151040375
Protoss	5	180.720101835777
Zerg	4	224.824412402842
Terran	6	218.949354147192
Protoss	3	165.660093349463
Terran	4	211.593119232723
Protoss	6	125.709237503822
Zerg	5	158.130089106305
Zerg	4	252.255142145773
Terran	5	165.660093349463
Protoss	2	259.78514638893
Protoss	5	165.660093349463
Zerg	5	198.792112019355
Zerg	5	180.720101835777
Terran	5	198.469397551791
Protoss	3	225.900127294722
Terran	5	161.55281830774
Zerg	5	155.871087833358
Terran	6	158.130089106305
Protoss	5	182.773739356638
Protoss	5	165.660093349463
Protoss	5	271.080152753666
Zerg	2	210.840118808407
Zerg	4	248.490140024194
Protoss	5	180.720101835777
Zerg	4	165.660093349463
Terran	3	380.265214279449
Zerg	3	180.720101835777
Protoss	3	158.130089106305
Zerg	4	203.31011456525
Terran	5	165.660093349463
Zerg	4	214.605120929986
Protoss	2	215.473967573427
Protoss	4	173.19009759262
Protoss	3	233.967988983819
Protoss	4	197.931540105851
Protoss	6	146.835082741569
Zerg	5	248.490140024194
Protoss	6	169.425095471041
Zerg	3	210.840118808407
Protoss	5	195.780110322092
Zerg	6	254.137643206562
Terran	4	165.660093349463
Protoss	5	835.83047099047
Zerg	3	195.780110322092
Terran	4	248.490140024194
Zerg	3	141.590972643656
Zerg	5	161.895091227884
Protoss	6	158.130089106305
Protoss	4	225.900127294722
Zerg	5	165.660093349463
Zerg	6	180.720101835777
Protoss	5	203.31011456525
Protoss	3	221.597267727204
Zerg	4	254.137643206562
Protoss	4	148.448655079388
Protoss	4	225.900127294722
Zerg	6	193.144608836987
Zerg	6	203.310114565249
Protoss	3	180.720101835777
Terran	5	165.660093349463
Protoss	5	155.871087833358
Zerg	5	208.957617747618
Terran	5	248.490140024194
Protoss	5	210.840118808407
Protoss	4	180.720101835777
Protoss	1	316.26017821261
Protoss	5	165.660093349463
Zerg	6	203.31011456525
Terran	4	149.658834332753
Protoss	6	148.448655079388
Zerg	5	145.75936784969
Protoss	6	135.540076376833
Protoss	4	161.895091227884
Protoss	4	231.54763047709
Terran	2	1010.90306964388
Terran	5	192.015108200513
Zerg	5	180.720101835777
Terran	5	168.672095046726
Zerg	6	180.720101835777
Protoss	5	135.540076376833
Zerg	4	180.720101835777
Terran	5	168.779666535913
Protoss	3	173.19009759262
Protoss	2	197.286111170724
Protoss	4	180.720101835777
Terran	6	225.900127294722
Protoss	5	271.080152753666
Zerg	3	203.31011456525
Zerg	3	338.850190942083
Protoss	6	180.720101835777
Protoss	4	210.840118808407
Terran	3	192.015108200513
Zerg	5	406.620229130499
Protoss	6	135.540076376833
Protoss	6	165.660093349463
Protoss	4	530.865299142596
Terran	5	158.130089106305
Zerg	3	180.720101835777
Zerg	6	210.840118808407
Terran	5	158.130089106305
Terran	6	184.485103957356
Zerg	6	207.075116686828
Zerg	6	192.304723748327
Protoss	5	236.791740575003
Protoss	1	197.662611382881
Protoss	5	340.732692002872
Terran	5	180.720101835777
Protoss	5	170.859381993547
Protoss	3	141.79577220961
Protoss	5	203.31011456525
Protoss	6	169.425095471042
Zerg	6	203.31011456525
Protoss	4	184.485103957357
Protoss	2	225.900127294722
Terran	6	180.720101835777
Terran	3	282.375159118402
Zerg	5	135.540076376833
Zerg	3	203.31011456525
Zerg	5	316.26017821261
Protoss	5	210.840118808407
Protoss	2	201.051113292302
Protoss	4	203.31011456525
Protoss	3	326.802184153031
Protoss	4	293.670165483138
Protoss	3	203.31011456525
Terran	6	153.612086560411
Terran	5	135.540076376833
Protoss	3	412.267732312867
Protoss	5	165.660093349463
Protoss	6	165.660093349463
Zerg	4	180.720101835777
Zerg	5	203.31011456525
Zerg	5	141.187579559201
Protoss	4	203.31011456525
Protoss	2	140.058078922728
Protoss	5	316.26017821261
Zerg	5	351.01404395026
Protoss	2	225.900127294722
Zerg	3	346.38019518524
Zerg	2	381.520214986641
Terran	4	135.540076376833
Protoss	4	180.720101835777
Zerg	2	241.713136205352
Protoss	6	172.437097168304
Zerg	6	203.31011456525
Protoss	5	450.859004059049
Zerg	3	165.660093349463
Zerg	4	339.979691578557
Protoss	5	184.8273768775
Protoss	4	192.015108200514
Zerg	4	203.31011456525
Zerg	5	180.720101835777
Zerg	2	180.720101835777
Protoss	5	161.895091227884
Protoss	4	217.42887252117
Zerg	5	165.660093349463
Protoss	2	252.255142145773
Protoss	2	221.597267727203
Zerg	6	135.540076376833
Zerg	5	180.720101835777
Zerg	6	150.600084863148
Zerg	5	135.540076376833
Terran	1	881.010496449415
Protoss	5	158.130089106305
Protoss	4	135.540076376833
Protoss	6	180.720101835777
Protoss	4	186.367605018145
Zerg	6	135.540076376833
Zerg	6	158.130089106305
Protoss	5	158.130089106305
Terran	6	135.540076376833
Terran	5	135.540076376833
Zerg	5	210.840118808407
Zerg	5	225.900127294722
Protoss	3	175.700099007006
Terran	3	203.31011456525
Protoss	4	153.612086560411
Zerg	3	286.140161239981
Terran	5	180.720101835777
Protoss	4	147.588083165884
Zerg	3	165.660093349463
Zerg	2	265.432649571298
Zerg	4	158.130089106305
Protoss	4	343.368193487977
Zerg	2	152.106085711779
Terran	6	203.31011456525
Terran	4	210.840118808407
Terran	6	190.401535862695
Terran	3	240.960135781037
Protoss	5	137.422577437622
Terran	3	192.015108200514
Protoss	3	140.058078922728
Protoss	6	135.540076376833
Zerg	3	180.720101835777
Protoss	5	180.720101835777
Zerg	6	145.580082034375
Protoss	4	273.339154026614
Zerg	4	248.490140024194
Protoss	6	180.720101835777
Protoss	6	197.662611382881
Terran	6	155.440801876606
Zerg	2	210.840118808407
Terran	4	135.540076376833
Protoss	5	208.957617747618
Protoss	5	180.720101835777
Zerg	4	135.540076376833
Protoss	5	225.900127294722
Terran	3	210.840118808407
Protoss	5	163.150091935077
Zerg	5	203.31011456525
Zerg	3	203.31011456525
Zerg	6	165.660093349463
Terran	6	203.31011456525
Protoss	4	916.025016180095
Zerg	5	186.367605018145
Protoss	3	205.569115838197
Zerg	6	161.895091227884
Protoss	4	165.660093349463
Zerg	6	173.19009759262
Zerg	5	287.215876131861
Zerg	4	263.550148510509
Protoss	6	192.015108200513
Zerg	4	210.840118808407
Zerg	3	160.012590167095
Protoss	5	229.6651294163
Zerg	6	177.896350244593
Zerg	2	293.670165483138
Protoss	5	158.130089106305
Zerg	5	143.070080619991
Terran	4	199.921612655828
Terran	2	1310.22073830939
Protoss	3	229.665129416301
Terran	3	159.156907866736
Protoss	6	180.720101835777
Zerg	5	183.543853426961
Terran	4	158.130089106305
Terran	3	451.800254589443
Zerg	5	203.31011456525
Terran	3	203.31011456525
Protoss	6	271.080152753666
Terran	3	180.720101835777
Zerg	5	224.286554956902
Terran	6	237.195133659458
Protoss	4	171.684096743989
Protoss	3	335.085188820504
Zerg	4	233.43013153788
Protoss	6	225.900127294722
Zerg	5	165.660093349463
Protoss	5	173.19009759262
Terran	6	182.333674173597
Protoss	6	135.540076376833
Protoss	4	225.900127294722
Zerg	6	135.540076376833
Zerg	6	198.738326274761
Protoss	5	135.540076376833
Protoss	5	203.31011456525
Protoss	4	180.720101835777
Zerg	6	207.075116686828
Zerg	4	150.600084863147
Zerg	5	165.660093349463
Protoss	4	135.540076376833
Protoss	4	208.957617747618
Protoss	5	180.720101835777
Terran	5	225.900127294722
Terran	3	203.31011456525
Protoss	4	167.166094198094
Zerg	3	175.072598653409
Zerg	3	248.490140024194
Protoss	5	210.840118808407
Zerg	5	145.580082034376
Terran	5	201.69654222743
Protoss	5	135.540076376833
Terran	2	280.116157845455
Zerg	4	180.720101835777
Protoss	2	201.69654222743
Protoss	4	195.780110322092
Protoss	2	165.660093349463
Zerg	5	203.31011456525
Zerg	2	316.26017821261
Zerg	6	361.440203671555
Protoss	1	600.248909668832
Terran	2	338.850190942083
Terran	5	180.720101835777
Terran	2	180.720101835777
Zerg	1	151.541335393542
Zerg	4	158.130089106305
Zerg	5	165.660093349463
Terran	2	210.840118808407
Protoss	5	180.720101835777
Zerg	5	135.540076376833
Protoss	6	225.900127294722
Terran	4	197.662611382881
Terran	4	207.075116686828
Protoss	2	256.020144267352
Zerg	1	316.26017821261
Protoss	3	892.30550281415
Terran	2	316.26017821261
Protoss	1	1400.58078922727
Protoss	5	180.720101835777
Zerg	3	184.195488409542
Zerg	6	135.540076376833
Zerg	5	180.720101835777
Terran	6	135.540076376833
Terran	4	289.797591872372
Terran	6	321.100895226069
Protoss	4	210.840118808407
Zerg	3	233.430131537879
Terran	1	367.46420706608
Zerg	3	209.334117959775
Zerg	5	191.146261557072
Protoss	4	193.897609261303
Protoss	4	158.130089106305
Terran	6	197.662611382881
Zerg	3	212.991548592167
Zerg	5	180.720101835777
Protoss	3	252.255142145773
Protoss	3	135.540076376833
Protoss	4	146.835082741569
Protoss	4	165.660093349463
Terran	3	342.615193063662
Terran	6	248.490140024194
Terran	6	141.815079912798
Zerg	1	171.975580779207
Protoss	4	409.632230827762
Terran	2	282.375159118402
Protoss	5	195.780110322092
Terran	4	192.015108200513
Protoss	4	206.133866156434
Terran	5	229.6651294163
Protoss	4	299.317668665506
Terran	3	252.255142145773
Protoss	4	160.640090520692
Zerg	3	162.6480916522
Zerg	4	225.900127294722
Protoss	5	346.38019518524
Protoss	1	252.255142145773
Terran	5	192.015108200513
Protoss	2	361.440203671555
Zerg	6	135.540076376833
Terran	5	135.540076376833
Protoss	1	207.075116686828
Terran	2	207.828117111144
Zerg	5	271.080152753666
Protoss	1	180.720101835777
Zerg	6	165.660093349463
Zerg	4	165.660093349463
Zerg	3	180.720101835777
Zerg	5	165.660093349463
Zerg	4	165.660093349463
Terran	5	214.605120929986
Zerg	5	192.015108200513
Zerg	6	210.840118808407
Protoss	2	948.780534637829
Protoss	5	153.612086560411
Terran	5	180.720101835777
Protoss	2	362.946204520186
Zerg	3	197.662611382881
Zerg	5	194.621648130837
Terran	6	180.720101835777
Zerg	4	192.015108200513
Zerg	4	135.540076376833
Zerg	4	165.660093349463
Terran	5	141.187579559201
Protoss	3	282.375159118402
Protoss	1	252.255142145773
Zerg	5	180.720101835777
Zerg	5	180.720101835777
Zerg	2	198.792112019355
Zerg	4	308.730173969454
Zerg	4	164.584378457583
Terran	6	225.900127294722
Terran	4	141.564079771359
Protoss	4	180.720101835777
Zerg	4	189.756106927566
Protoss	1	293.670165483138
Terran	2	677.700381884165
Zerg	5	180.720101835777
Terran	2	165.660093349463
Terran	6	146.835082741569
Zerg	5	145.705582105096
Protoss	4	218.370123051565
Terran	3	233.681131679318
Protoss	5	135.540076376833
Protoss	4	176.202099289883
Terran	2	199.545112443671
Protoss	4	197.662611382881
Zerg	4	147.641868910479
Zerg	5	173.19009759262
Zerg	5	155.207604942002
Protoss	4	180.720101835777
Zerg	2	169.425095471041
Terran	4	779.355439166789
Protoss	1	180.720101835777
Zerg	6	216.864122202933
Zerg	4	252.255142145773
Zerg	4	247.737139599879
Terran	1	210.840118808407
Zerg	4	287.646162088613
Zerg	5	165.660093349463
Protoss	5	271.080152753666
Zerg	4	237.195133659458
Terran	3	203.31011456525
Zerg	3	161.895091227884
Protoss	6	175.072598653409
Zerg	6	149.230993182574
Terran	3	203.31011456525
Protoss	4	229.6651294163
Zerg	6	165.660093349463
Terran	2	180.720101835777
Protoss	4	237.195133659458
Zerg	5	210.840118808407
Zerg	2	225.900127294722
Protoss	1	380.803071725388
Protoss	3	220.629124324512
Zerg	4	376.500212157869
Zerg	4	203.31011456525
Protoss	2	180.720101835777
Protoss	3	406.620229130499
Zerg	3	248.490140024194
Protoss	4	153.612086560411
Terran	2	286.94694740889
Protoss	4	135.540076376833
Terran	5	278.610156996823
Zerg	6	180.720101835777
Terran	6	203.31011456525
Protoss	5	203.31011456525
Terran	3	171.30759653183
Terran	4	180.720101835777
Protoss	1	180.720101835777
Terran	6	365.205205793134
Protoss	4	259.78514638893
Terran	3	301.200169726296
Protoss	4	327.555184577346
Protoss	6	203.31011456525
Protoss	5	203.31011456525
Terran	2	203.31011456525
Zerg	5	176.202099289883
Zerg	4	248.490140024194
Protoss	3	248.490140024194
Terran	1	326.300183870154
Zerg	1	245.478138326931
Terran	1	2025.57114140934
Protoss	4	135.540076376833
Zerg	5	135.540076376833
Terran	2	347.321445715634
Zerg	5	210.840118808407
Protoss	3	211.915833700287
Terran	1	729.334696694388
Protoss	2	225.900127294722
Terran	4	210.087118384091
Zerg	4	180.720101835777
Protoss	4	180.720101835777
Terran	5	173.19009759262
Zerg	5	288.02266230077
Terran	4	165.660093349463
Protoss	6	207.828117111144
Zerg	4	180.720101835777
Protoss	5	158.130089106305
Zerg	4	734.175413707846
Terran	1	942.505531101868
Protoss	3	165.660093349463
Terran	5	180.720101835777
Protoss	4	158.794501245407
Zerg	4	331.320186698925
Zerg	6	184.485103957357
Protoss	6	135.540076376833
Protoss	6	135.540076376833
Protoss	4	180.720101835777
Protoss	4	135.540076376833
Protoss	2	197.662611382881
Terran	5	169.425095471041
Terran	5	165.660093349463
Protoss	6	194.274109473461
Zerg	1	632.520356425221
Protoss	4	198.792112019355
Protoss	3	129.085787025555
Terran	4	248.490140024194
Terran	3	234.936132386511
Zerg	6	203.31011456525
Zerg	3	248.490140024194
Protoss	3	271.080152753666
Protoss	2	253.008142570088
Protoss	5	158.130089106305
Protoss	1	189.756106927566
Zerg	6	173.19009759262
Protoss	1	223.076375703538
Protoss	3	259.78514638893
Zerg	4	135.540076376833
Zerg	6	169.425095471041
Zerg	4	198.792112019355
Zerg	3	153.612086560411
Protoss	6	165.660093349463
Zerg	6	161.357233781944
Zerg	3	180.720101835777
Protoss	2	158.130089106305
Protoss	4	288.02266230077
Zerg	4	240.960135781036
Protoss	1	740.952417526687
Zerg	4	211.593119232723
Protoss	1	210.840118808407
Zerg	4	210.840118808407
Zerg	3	304.212171423559
Zerg	3	210.840118808407
Terran	6	203.31011456525
Terran	4	210.840118808407
Protoss	6	237.195133659458
Zerg	2	180.720101835777
Zerg	3	280.492658057613
Protoss	5	135.540076376833
Zerg	4	205.569115838197
Zerg	6	161.357233781944
Zerg	3	181.426039733573
Zerg	2	216.632429764682
Terran	3	208.957617747618
Zerg	2	417.915235495235
Zerg	3	150.22358465099
Zerg	4	180.720101835777
Zerg	5	166.13071861466
Terran	4	192.015108200513
Terran	5	216.864122202932
Zerg	6	135.540076376833
Protoss	1	192.015108200513
Protoss	2	180.720101835777
Protoss	2	384.030216401027
Zerg	2	148.090083448762
Zerg	5	184.485103957356
Protoss	2	203.31011456525
Zerg	3	195.780110322092
Terran	3	180.720101835777
Terran	4	173.769328688247
Terran	6	203.31011456525
Zerg	5	131.775074255254
Terran	2	195.403610109934
Zerg	2	361.440203671555
Protoss	5	258.171574051111
Zerg	4	158.130089106305
Protoss	3	180.720101835777
Zerg	5	165.660093349463
Terran	6	210.840118808407
Zerg	3	135.540076376833
Zerg	1	1016.55057282625
Terran	5	175.072598653409
Zerg	6	192.015108200513
Protoss	2	346.38019518524
Protoss	4	180.720101835777
Protoss	3	257.902645328141
Zerg	1	186.367605018145
Terran	4	231.54763047709
Terran	5	240.960135781037
Terran	4	203.31011456525
Zerg	6	165.660093349463
Protoss	1	270.757438286102
Terran	5	165.660093349463
Terran	3	241.713136205352
Terran	1	141.994365728111
Zerg	3	180.720101835777
Terran	1	1152.09064920308
Zerg	3	192.015108200513
Terran	3	155.871087833358
Zerg	5	169.425095471041
Zerg	5	178.46110056283
Terran	6	180.720101835777
Zerg	4	135.540076376833
Zerg	5	150.600084863147
Protoss	6	165.660093349463
Zerg	3	266.562150207772
Protoss	4	237.195133659458
Zerg	6	180.720101835777
Zerg	4	135.540076376833
Zerg	4	159.743661444124
Zerg	5	197.662611382881
Protoss	3	325.296183304399
Protoss	4	256.020144267352
Terran	2	495.474279199756
Zerg	6	192.015108200513
Zerg	4	135.540076376833
Zerg	3	190.603232404921
Zerg	4	175.700099007006
Zerg	3	412.267732312867
Zerg	3	372.735210036291
Zerg	3	167.542594410252
Protoss	4	180.720101835777
Zerg	6	210.840118808407
Terran	1	180.720101835777
Zerg	5	158.488660736932
Terran	4	176.202099289883
Zerg	4	316.26017821261
Zerg	4	421.680237616813
Protoss	4	195.780110322092
Protoss	1	1144.56064495992
Zerg	5	203.31011456525
Zerg	5	207.075116686828
Zerg	3	203.31011456525
Zerg	6	180.720101835777
Zerg	5	135.540076376833
Protoss	4	146.835082741569
Zerg	4	204.178961208691
Zerg	3	210.840118808407
Protoss	4	164.552739784292
Terran	4	153.612086560411
Terran	3	180.720101835777
Zerg	6	244.725137902616
Zerg	1	210.840118808407
Protoss	4	180.720101835777
Protoss	6	203.31011456525
Terran	3	210.840118808407
Protoss	4	161.357233781944
Zerg	6	135.540076376833
Zerg	6	180.720101835777
Protoss	4	165.660093349463
Zerg	2	495.474279199756
Zerg	1	219.445837943444
Zerg	5	192.721046098309
Terran	3	158.130089106305
Zerg	5	257.902645328141
Zerg	6	161.895091227884
Terran	6	135.540076376833
Protoss	3	365.205205793133
Zerg	5	202.055113858057
Protoss	3	165.660093349463
Terran	4	119.538817360124
Terran	5	174.696098441251
Zerg	5	135.540076376833
Terran	1	286.140161239981
Protoss	6	210.840118808407
Zerg	4	225.900127294722
Protoss	3	230.982880158853
Zerg	3	286.140161239981
Zerg	5	192.015108200513
Protoss	4	135.540076376833
Terran	5	203.31011456525
Terran	3	334.143938290109
Zerg	3	192.015108200513
Protoss	5	173.19009759262
Protoss	6	174.353825521108
Protoss	4	256.020144267352
Zerg	5	237.195133659458
Protoss	2	1965.33110746408
Terran	6	135.540076376833
Protoss	6	135.540076376833
Zerg	2	258.501622938392
Protoss	5	180.720101835777
Zerg	4	165.660093349463
Zerg	6	316.26017821261
Zerg	3	281.245658481929
Terran	3	164.154092500831
Terran	5	165.660093349463
Protoss	3	180.720101835777
Zerg	2	331.320186698925
Protoss	5	177.708100138514
Protoss	5	180.720101835777
Protoss	4	509.530287120317
Protoss	6	203.31011456525
Zerg	2	180.720101835777
Protoss	5	135.540076376833
Terran	5	175.072598653409
Terran	4	165.660093349463
Zerg	5	180.720101835777
Zerg	5	171.684096743989
Zerg	5	188.250106078935
Protoss	5	192.015108200513
Zerg	2	567.977462912443
Protoss	6	214.605120929986
Zerg	5	248.490140024194
Terran	3	225.900127294722
Zerg	3	180.720101835777
Protoss	6	186.035398948594
Protoss	4	261.040147096124
Zerg	4	150.600084863147
Zerg	5	186.367605018145
Protoss	2	180.720101835777
Terran	3	180.720101835777
Protoss	3	165.660093349463
Protoss	6	180.720101835777
Zerg	4	211.593119232723
Protoss	4	153.612086560411
Zerg	2	135.540076376833
Protoss	6	233.43013153788
Zerg	6	203.31011456525
Protoss	3	233.43013153788
Protoss	6	188.250106078935
Protoss	2	203.31011456525
Terran	5	192.015108200513
Protoss	5	155.871087833358
Protoss	6	263.550148510509
Zerg	2	186.367605018145
Terran	2	201.42761350446
Protoss	6	433.728244405866
Zerg	6	193.897609261303
Protoss	2	262.044147661877
Terran	3	180.720101835777
Terran	3	131.022073830938
Terran	2	135.540076376833
Terran	3	170.500810362921
Zerg	6	257.902645328141
Protoss	3	318.142679273399
Protoss	3	269.825152046473
Zerg	5	165.660093349463
Terran	5	203.31011456525
Zerg	2	376.500212157869
Zerg	5	263.550148510509
Zerg	5	158.130089106305
Protoss	3	193.897609261303
Zerg	3	135.540076376833
Terran	5	180.720101835777
Protoss	3	245.66638843301
Protoss	2	170.680096178234
Zerg	5	200.08296988961
Protoss	6	180.720101835777
Protoss	3	225.900127294722
Terran	1	564.750318236804
Zerg	6	135.540076376833
Protoss	4	173.19009759262
Zerg	5	176.202099289883
Protoss	2	542.160305507332
Zerg	4	251.313891615378
Zerg	6	158.130089106305
Zerg	4	178.837600774988
Protoss	4	186.367605018145
Protoss	1	180.720101835777
Zerg	4	334.332188396188
Zerg	4	176.733629001165
Protoss	3	200.08296988961
Terran	5	173.19009759262
Zerg	2	843.360475233628
Zerg	3	201.42761350446
Zerg	2	165.660093349463
Protoss	4	184.485103957356
Protoss	3	233.43013153788
Terran	5	201.051113292302
Protoss	6	165.660093349463
Terran	4	233.43013153788
Zerg	6	135.540076376833
Zerg	3	180.720101835777
Terran	6	203.31011456525
Protoss	2	252.255142145773
Protoss	2	248.490140024194
Terran	3	180.720101835777
Zerg	4	372.73521003629
Protoss	2	282.375159118402
Zerg	1	546.678308053226
Terran	3	257.275144974545
Terran	1	2213.82124748827
Zerg	3	632.520356425221
Protoss	2	301.200169726296
Zerg	5	192.015108200513
Protoss	1	220.252624112354
Zerg	6	180.720101835777
Protoss	4	173.19009759262
Protoss	1	220.252624112353
Zerg	4	180.720101835777
Terran	6	180.720101835777
Zerg	2	257.095859159232
Terran	3	259.78514638893
Protoss	2	632.520356425221
Terran	4	184.485103957357
Protoss	6	184.485103957356
Terran	3	171.038667808861
Protoss	3	180.720101835777
Terran	6	129.802930286808
Terran	2	203.31011456525
Zerg	5	289.90516336156
Zerg	6	180.720101835777
Protoss	3	180.720101835777
Protoss	4	264.303148934824
Terran	4	180.720101835777
Terran	4	148.717583802358
Zerg	6	203.31011456525
Zerg	5	198.792112019355
Zerg	5	248.490140024194
Protoss	4	135.540076376833
Terran	4	194.621648130837
Protoss	6	180.720101835777
Protoss	4	146.835082741569
Zerg	5	214.605120929986
Protoss	4	218.370123051565
Protoss	6	273.90390434485
Protoss	3	1965.33110746408
Terran	6	192.015108200513
Terran	3	259.78514638893
Zerg	6	192.015108200514
Terran	2	165.660093349463
Protoss	3	155.306337515121
Zerg	4	165.660093349463
Protoss	5	155.871087833358
Protoss	5	225.900127294722
Zerg	3	252.255142145772
Protoss	2	210.840118808407
Terran	3	210.840118808407
Zerg	2	180.720101835777
Protoss	2	542.160305507332
Zerg	4	229.6651294163
Terran	3	159.385089813498
Protoss	3	180.720101835777
Zerg	4	197.286111170724
Zerg	4	188.250106078935
Protoss	4	171.30759653183
Protoss	4	380.265214279448
Zerg	4	160.389090379252
Terran	2	304.965171847874
Protoss	4	151.969176543722
Terran	5	186.367605018145
Terran	2	444.270250346286
Terran	5	167.166094198094
Protoss	3	1332.81075103886
Protoss	3	263.550148510509
Terran	2	225.900127294722
Zerg	3	255.482286821412
Protoss	4	248.490140024194
Terran	6	223.390125880337
Zerg	6	158.130089106305
Protoss	4	145.22151040375
Protoss	2	448.035252467864
Zerg	4	316.26017821261
Terran	4	169.425095471041
Zerg	4	180.720101835777
Zerg	2	1197.27067466203
Protoss	4	195.780110322092
Terran	2	158.130089106305
Zerg	3	135.540076376833
Protoss	6	203.31011456525
Terran	1	256.020144267352
Protoss	2	248.490140024194
Zerg	4	195.780110322092
Zerg	5	192.015108200513
Terran	1	177.708100138514
Terran	3	135.540076376833
Zerg	5	186.367605018145
Zerg	5	212.722619869196
Terran	6	158.130089106305
Zerg	4	135.540076376833
Terran	6	225.900127294722
Terran	4	188.250106078934
Terran	6	207.828117111144
Protoss	2	248.490140024194
Zerg	6	135.540076376833
Protoss	3	145.966236098128
Terran	4	379.512213855133
Terran	1	180.720101835777
Zerg	3	177.747731739794
Zerg	5	135.540076376833
Terran	2	161.895091227884
Protoss	2	316.26017821261
Zerg	5	135.540076376833
Zerg	4	180.720101835777
Zerg	4	297.435167604717
Protoss	4	197.662611382881
Protoss	6	393.881500147714
Terran	5	165.660093349463
Terran	2	180.720101835777
Protoss	4	126.504071285044
Protoss	6	153.612086560411
Terran	4	248.490140024194
Zerg	4	126.504071285044
Zerg	4	165.660093349463
Terran	4	248.490140024194
Zerg	5	195.780110322092
Zerg	3	172.437097168304
Protoss	5	185.933181696424
Terran	3	512.040288534702
Zerg	5	169.425095471041
Protoss	6	165.660093349463
Zerg	3	163.150091935076
Protoss	6	165.660093349463
Zerg	6	165.660093349463
Zerg	5	180.720101835777
Zerg	6	203.31011456525
Zerg	3	203.31011456525
Protoss	6	237.195133659458
Terran	6	135.540076376833
Terran	6	259.78514638893
Protoss	4	188.250106078935
Terran	6	153.612086560411
Terran	4	210.840118808407
Terran	4	229.6651294163
Terran	5	158.883089530622
Zerg	5	192.015108200513
Protoss	4	169.425095471042
Terran	6	158.130089106305
Terran	4	161.357233781944
Terran	3	359.557702610765
Zerg	2	155.871087833358
Protoss	6	173.19009759262
Terran	4	150.600084863147
Terran	4	203.31011456525
Protoss	4	203.31011456525
Zerg	5	210.840118808407
Zerg	1	225.900127294722
Protoss	4	139.647351418556
Zerg	3	161.357233781944
Protoss	4	161.895091227884
Terran	6	210.840118808407
Zerg	4	149.658834332753
Terran	2	218.370123051564
Terran	4	248.490140024194
Zerg	5	180.720101835777
Terran	4	135.540076376833
Protoss	4	165.660093349463
Zerg	5	165.660093349463
Terran	5	135.540076376833
Terran	5	165.660093349463
Protoss	6	161.895091227884
Zerg	6	203.31011456525
Protoss	2	451.800254589443
Zerg	4	376.123711945711
Protoss	3	271.080152753666
Protoss	6	128.010072133676
Terran	5	158.130089106305
Terran	6	203.31011456525
Protoss	4	240.960135781036
Terran	3	180.720101835777
Terran	4	207.828117111144
Protoss	5	233.43013153788
Zerg	3	158.130089106305
Zerg	4	210.840118808407
Zerg	5	161.895091227884
Terran	4	170.366346001436
Terran	4	240.960135781037
Protoss	4	225.900127294722
Zerg	4	192.015108200514
Zerg	5	147.399833059806
Protoss	6	180.720101835777
Terran	3	180.720101835777
Protoss	4	234.936132386511
Zerg	6	298.188168029033
Zerg	6	170.680096178234
Zerg	4	173.19009759262
Zerg	6	158.130089106305
Terran	4	180.720101835777
Protoss	1	542.160305507332
Zerg	3	218.370123051565
Zerg	6	180.720101835777
Protoss	2	2366.30383341221
Zerg	3	193.897609261303
Terran	2	256.020144267352
Zerg	6	180.720101835777
Protoss	5	227.953764815583
Terran	6	203.31011456525
Terran	5	243.972137478299
Terran	3	252.255142145773
Zerg	6	203.31011456525
Zerg	3	112.950063647361
Zerg	6	150.600084863147
Zerg	5	165.660093349463
Protoss	2	153.612086560411
Zerg	4	830.182967808102
Zerg	5	210.840118808407
Zerg	5	165.660093349463
Protoss	5	451.800254589443
Zerg	5	180.720101835777
Zerg	6	135.540076376833
Protoss	5	154.616087126165
Zerg	3	180.720101835777
Zerg	4	180.720101835777
Zerg	4	243.972137478299
Zerg	3	496.980280048388
Zerg	6	203.31011456525
Protoss	6	225.900127294722
Protoss	4	180.720101835777
Protoss	2	632.520356425221
Protoss	4	192.015108200513
Terran	4	180.720101835777
Terran	4	251.570596305486
Protoss	3	158.130089106305
Zerg	1	203.31011456525
Protoss	3	225.900127294722
Terran	3	169.425095471042
Protoss	4	135.540076376833
Zerg	3	203.31011456525
Zerg	2	180.720101835777
Protoss	5	135.540076376833
Protoss	3	203.31011456525
Zerg	2	180.720101835777
Protoss	4	194.838859791698
Protoss	6	207.075116686828
Protoss	5	180.720101835777
Terran	4	203.31011456525
Protoss	5	282.375159118402
Protoss	6	248.490140024194
Terran	6	158.130089106305
Zerg	4	203.31011456525
Protoss	1	150.600084863148
Zerg	4	158.130089106305
Terran	2	203.31011456525
Zerg	5	180.720101835777
Zerg	4	188.250106078935
Protoss	3	316.26017821261
Protoss	6	135.540076376833
Protoss	2	187.779480813737
Zerg	1	993.960560096774
Protoss	5	203.31011456525
Terran	6	158.928725919974
Zerg	3	309.805888861332
Zerg	6	203.31011456525
Terran	4	332.826187547557
Terran	4	180.720101835777
Protoss	5	175.072598653409
Terran	4	180.720101835777
Zerg	2	180.720101835777
Protoss	2	244.725137902616
Protoss	6	240.960135781036
Terran	4	180.720101835777
Zerg	6	180.720101835777
Terran	2	263.550148510509
Zerg	3	180.720101835777
Protoss	1	327.91953962137
Zerg	4	135.540076376833
Zerg	4	248.490140024194
Protoss	4	180.720101835777
Protoss	4	201.69654222743
Terran	1	192.015108200513
Protoss	3	180.720101835777
Terran	5	179.590601199304
Protoss	5	207.075116686828
Zerg	5	201.051113292302
Terran	5	167.811523133222
Protoss	1	993.960560096775
Terran	4	210.840118808407
Zerg	2	239.454134932405
Terran	5	280.591737060812
Zerg	1	175.072598653409
Zerg	5	180.720101835777
Protoss	5	248.490140024194
Zerg	2	180.720101835777
Terran	5	229.6651294163
Protoss	5	248.490140024194
Terran	4	120.480067890519
Protoss	5	192.821894369422
Protoss	6	225.900127294722
Terran	2	225.900127294722
Zerg	6	301.200169726296
Protoss	3	278.610156996824
Zerg	6	274.307297429305
Terran	1	180.720101835777
Protoss	5	186.367605018145
Zerg	2	158.130089106305
Terran	3	356.061629212157
Terran	4	214.605120929986
Terran	4	253.868714483592
Protoss	3	135.540076376833
Zerg	4	165.660093349463
Protoss	5	135.540076376833
Zerg	4	256.020144267352
Terran	4	131.022073830938
Zerg	4	187.670874983307
Protoss	4	248.490140024194
Zerg	6	183.230103250163
Zerg	4	242.842636841826
Zerg	4	135.540076376833
Terran	4	214.605120929986
Zerg	6	311.553925560637
Zerg	6	145.22151040375
Protoss	3	192.015108200514
Zerg	5	203.31011456525
Zerg	4	186.367605018145
Zerg	5	192.015108200513
Terran	6	126.504071285044
Protoss	5	158.130089106305
Protoss	5	135.540076376833
Zerg	4	285.279589326477
Zerg	5	135.540076376833
Terran	6	135.540076376833
Protoss	4	198.792112019355
Zerg	5	180.720101835777
Terran	6	224.017626233933
Protoss	5	256.020144267352
Zerg	4	180.720101835777
Zerg	6	166.413093773778
Protoss	5	254.51414341872
Protoss	2	275.598155299561
Terran	4	135.540076376833
Terran	6	219.625123758757
Zerg	5	203.31011456525
Zerg	5	180.720101835777
Protoss	6	248.490140024194
Zerg	6	180.720101835777
Terran	3	203.31011456525
Zerg	3	700.290394613637
Terran	6	169.425095471041
Zerg	5	192.015108200513
Zerg	4	148.448655079388
Protoss	6	177.896350244593
Terran	4	172.094824248161
Protoss	4	316.26017821261
Terran	3	334.834188679066
Terran	3	190.132607139724
Terran	2	253.008142570088
Protoss	3	271.080152753666
Protoss	4	165.660093349463
Terran	5	263.550148510509
Zerg	6	203.31011456525
Terran	5	158.130089106305
Protoss	3	188.250106078935
Terran	5	173.19009759262
Zerg	3	150.600084863147
Terran	4	203.31011456525
Zerg	4	180.720101835777
Zerg	4	197.662611382881
Protoss	5	196.407610675688
Zerg	4	207.075116686828
Terran	4	235.581561321638
Zerg	5	280.116157845455
Zerg	5	165.660093349463
Terran	6	161.895091227884
Zerg	4	310.236174818084
Zerg	6	248.490140024194
Protoss	5	231.54763047709
Terran	4	135.540076376833
Protoss	5	203.31011456525
Protoss	4	135.540076376833
Zerg	4	197.662611382881
Zerg	3	177.153257720597
Protoss	3	248.490140024194
Protoss	6	207.828117111144
Zerg	5	153.612086560411
Protoss	5	203.31011456525
Terran	4	207.075116686828
Zerg	4	166.818555540718
Protoss	5	256.020144267352
Terran	5	139.305078498412
Protoss	5	138.363827968017
Zerg	6	165.660093349463
Zerg	3	223.076375703538
Terran	5	165.660093349463
Zerg	5	180.720101835777
Protoss	5	207.075116686828
Zerg	3	180.720101835777
Protoss	3	1005.25556646151
Terran	5	158.130089106305
Zerg	4	293.670165483138
Terran	6	203.31011456525
Zerg	3	248.490140024194
Zerg	5	195.879189325292
Protoss	3	127.794929155299
Zerg	6	165.660093349463
Protoss	1	203.31011456525
Zerg	4	203.31011456525
Protoss	6	210.840118808407
Protoss	2	225.900127294722
Protoss	6	180.720101835777
Zerg	1	542.160305507332
Terran	1	271.080152753666
Zerg	5	963.840543124146
Terran	1	241.713136205352
Protoss	5	135.540076376833
Terran	6	203.31011456525
Protoss	3	192.015108200513
Protoss	4	233.43013153788
Zerg	4	243.649423010736
Zerg	5	163.508663565704
Zerg	4	195.403610109934
Zerg	6	203.31011456525
Zerg	4	141.994365728111
Zerg	5	138.050077791219
Zerg	3	256.020144267352
Zerg	5	280.761586780583
Terran	5	180.720101835777
Terran	5	274.845154875245
Protoss	5	209.334117959775
Terran	6	207.075116686828
Zerg	3	190.132607139724
Terran	6	128.95132266407
Protoss	4	169.425095471041
Terran	4	207.075116686828
Protoss	5	265.432649571298
Terran	5	125.374570648571
Protoss	6	175.879384822319
Zerg	3	203.31011456525
Zerg	4	210.840118808407
Zerg	6	188.250106078935
Terran	4	237.195133659458
Zerg	6	180.720101835777
Protoss	5	182.773739356638
Zerg	6	193.897609261303
Zerg	6	158.130089106305
Zerg	5	286.140161239981
Terran	6	560.985316115225
Protoss	6	192.015108200514
Zerg	3	207.075116686828
Protoss	4	192.015108200513
Zerg	4	153.612086560411
Zerg	5	180.720101835777
Protoss	4	192.015108200514
Zerg	4	165.660093349463
Terran	3	203.31011456525
Protoss	2	384.030216401027
Protoss	2	429.210241859971
Terran	5	225.900127294722
Terran	5	180.720101835777
Terran	2	224.017626233933
Terran	6	135.540076376833
Terran	3	126.504071285044
Zerg	6	168.170094763849
Protoss	6	165.660093349463
Terran	4	180.720101835777
Protoss	4	274.555539327431
Protoss	3	391.560220644185
Protoss	5	180.720101835777
Protoss	4	207.828117111144
Protoss	5	286.140161239981
Zerg	3	137.153648714652
Protoss	6	210.840118808407
Terran	4	180.720101835777
Protoss	6	156.875088399112
Protoss	6	240.960135781036
Protoss	1	279.29470283711
Zerg	6	198.290111736478
Protoss	5	149.524369971268
Zerg	6	148.341083590201
Protoss	1	295.929166756086
Protoss	5	192.015108200513
Protoss	3	158.130089106305
Terran	6	161.895091227884
Protoss	5	203.31011456525
Terran	6	129.892573194465
Protoss	5	165.660093349463
Protoss	4	193.318378165675
Terran	5	248.490140024194
Terran	3	378.382713218659
Protoss	5	180.720101835777
Protoss	6	180.720101835777
Protoss	5	158.130089106305
Zerg	6	185.740104664548
Protoss	6	199.437540954483
Protoss	4	180.720101835777
Protoss	5	216.218693267805
Terran	4	248.490140024194
Terran	2	256.020144267352
Zerg	6	158.130089106305
Protoss	4	180.720101835777
Zerg	3	194.776109756338
Terran	4	166.735808241343
Protoss	5	135.540076376833
Protoss	3	451.800254589443
Zerg	6	158.130089106305
Zerg	4	205.569115838197
Terran	5	180.720101835777
Protoss	4	210.840118808407
Terran	5	165.660093349463
Zerg	4	207.566203920077
Protoss	1	197.662611382881
Terran	6	248.490140024194
Protoss	6	180.720101835777
Terran	4	172.224712433241
Protoss	4	299.317668665507
Protoss	4	141.978775657214
Protoss	6	180.720101835777
Zerg	4	203.31011456525
Protoss	4	240.960135781036
Zerg	5	301.200169726296
Zerg	3	459.330258832601
Zerg	4	203.31011456525
Protoss	6	109.722918971722
Protoss	5	180.720101835777
Zerg	4	263.550148510509
Zerg	3	176.202099289883
Terran	3	192.015108200514
Zerg	5	216.864122202933
Protoss	4	173.19009759262
Protoss	5	212.722619869196
Protoss	5	273.339154026614
Zerg	6	180.720101835777
Terran	4	186.053854841346
Zerg	3	165.660093349463
Zerg	2	203.31011456525
Protoss	4	240.960135781036
Protoss	6	284.257660179191
Zerg	3	180.720101835777
Zerg	2	286.140161239981
Zerg	4	207.075116686828
Terran	2	135.540076376833
Protoss	4	154.365086984726
Terran	5	207.075116686828
Zerg	5	201.051113292302
Terran	3	163.508663565704
Protoss	4	192.015108200513
Terran	6	203.31011456525
Zerg	5	203.31011456525
Zerg	6	204.178961208691
Zerg	2	331.320186698925
Zerg	3	384.030216401027
Protoss	4	203.31011456525
Terran	6	139.305078498412
Protoss	1	180.720101835777
Protoss	3	346.38019518524
Terran	2	460.836259681232
Protoss	3	214.605120929986
Protoss	4	587.340330966276
Zerg	4	180.720101835777
Zerg	4	203.31011456525
Zerg	2	203.31011456525
Terran	5	135.540076376833
Protoss	5	207.828117111144
Zerg	5	297.435167604717
Protoss	5	180.720101835777
Zerg	5	203.31011456525
Zerg	4	229.6651294163
Terran	3	135.540076376833
Zerg	3	180.720101835777
Protoss	1	421.680237616813
Protoss	6	155.871087833358
Zerg	5	161.895091227884
Protoss	4	203.31011456525
Protoss	3	173.378347698699
Terran	4	248.490140024194
Zerg	5	248.490140024194
Terran	5	180.720101835777
Terran	2	293.670165483138
Protoss	5	138.363827968017
Terran	2	203.31011456525
Zerg	4	175.072598653409
Zerg	5	165.660093349463
Terran	4	350.145197306819
Protoss	3	203.31011456525
Zerg	5	185.85419563793
Protoss	4	135.540076376833
Protoss	5	180.720101835777
Protoss	5	233.43013153788
Zerg	5	203.31011456525
Protoss	3	135.540076376833
Protoss	1	587.340330966276
Zerg	2	271.080152753666
Terran	5	210.840118808407
Zerg	4	180.720101835777
Terran	4	135.540076376833
Zerg	6	173.19009759262
Zerg	5	135.540076376833
Protoss	5	197.662611382881
Zerg	5	201.69654222743
Zerg	6	180.720101835777
Zerg	5	176.202099289883
Terran	2	655.110369154693
Protoss	4	175.700099007006
Terran	6	169.425095471041
Zerg	3	180.720101835777
Terran	5	166.601343879857
Zerg	1	286.140161239981
Protoss	5	165.660093349463
Terran	3	192.015108200514
Zerg	1	180.720101835777
Zerg	4	280.116157845455
Protoss	6	214.605120929986
Terran	5	240.960135781036
Terran	6	165.660093349463
Zerg	3	165.660093349463
Zerg	5	180.720101835777
Zerg	5	426.951240587024
Protoss	3	158.130089106305
Protoss	5	153.612086560411
Terran	1	768.060432802054
Protoss	5	135.540076376833
Terran	5	225.900127294722
Protoss	6	152.106085711779
Terran	2	1125.98663449347
Protoss	5	165.660093349463
Protoss	5	210.840118808407
Zerg	4	180.720101835777
Zerg	6	180.720101835777
Protoss	5	248.490140024194
Protoss	6	135.540076376833
Terran	5	180.720101835777
Protoss	6	165.660093349463
Terran	3	212.991548592167
Terran	3	286.140161239981
Terran	1	737.940415829424
Protoss	6	166.056409362261
Terran	3	192.015108200513
Terran	2	158.130089106305
Zerg	4	180.720101835777
Protoss	5	218.370123051565
Zerg	5	188.250106078934
Zerg	5	135.540076376833
Terran	5	244.725137902615
Zerg	6	144.576081468622
Protoss	6	248.490140024194
Terran	6	135.540076376833
Terran	4	248.490140024194
Terran	5	210.397177382338
Zerg	3	297.435167604717
Protoss	5	180.720101835777
Protoss	1	233.43013153788
Protoss	5	180.720101835777
Zerg	4	180.720101835777
Terran	4	189.756106927566
Terran	6	602.400339452591
Terran	1	393.711650427944
Zerg	5	248.490140024194
Protoss	5	144.576081468622
Zerg	1	240.422278335097
Terran	5	188.877606432531
Zerg	3	198.792112019355
Zerg	5	180.720101835777
Terran	4	210.840118808407
Terran	4	301.200169726296
Protoss	4	180.720101835777
Protoss	4	205.569115838197
Zerg	6	165.660093349463
Terran	4	180.720101835777
Protoss	5	203.31011456525
Terran	4	222.135125173143
Protoss	3	210.840118808407
Zerg	5	188.250106078934
Zerg	4	180.720101835777
Protoss	1	214.605120929986
Zerg	6	165.660093349463
Terran	5	173.943098016935
Protoss	6	192.015108200514
Protoss	5	192.015108200513
Protoss	2	180.720101835777
Protoss	4	203.31011456525
Zerg	5	271.080152753666
Zerg	6	158.130089106305
Protoss	6	170.680096178234
Protoss	2	188.250106078934
Zerg	6	180.720101835777
Zerg	4	180.720101835777
Protoss	5	169.425095471042
Zerg	6	126.504071285044
Terran	5	135.540076376833
Protoss	2	180.720101835777
Protoss	6	188.720731344132
Terran	6	135.540076376833
Terran	4	288.02266230077
Protoss	5	177.896350244593
Terran	6	180.720101835777
Zerg	5	180.720101835777
Terran	2	1034.8377259882
Zerg	1	218.766439064362
Protoss	6	165.660093349463
Terran	3	163.777592288673
Zerg	5	188.250106078935
Zerg	3	165.660093349463
Zerg	4	165.660093349463
Protoss	4	201.69654222743
Terran	4	153.612086560411
Protoss	5	153.612086560411
Zerg	4	140.560079205604
Zerg	6	180.720101835777
Zerg	6	180.720101835777
Protoss	3	431.469243132919
Terran	4	203.31011456525
Terran	6	203.31011456525
Protoss	5	180.720101835777
Zerg	4	293.670165483138
Protoss	5	225.900127294722
Zerg	6	203.31011456525
Zerg	4	233.43013153788
Terran	4	248.490140024194
Protoss	5	165.660093349463
Zerg	2	210.840118808407
Zerg	6	165.660093349463
Protoss	4	201.051113292302
Zerg	3	212.425382859598
Zerg	5	135.540076376833
Zerg	6	203.31011456525
Protoss	3	180.720101835778
Protoss	6	135.540076376833
Protoss	6	293.670165483138
Terran	3	489.45027580523
Zerg	5	135.540076376833
Protoss	3	192.015108200513
Terran	6	165.660093349463
Protoss	6	147.429556760766
Zerg	4	165.660093349463
Protoss	4	161.895091227884
Zerg	4	180.720101835777
Terran	1	259.78514638893
Protoss	4	141.187579559201
Protoss	4	180.720101835777
Protoss	6	286.140161239981
Zerg	5	186.367605018145
Terran	6	144.576081468622
Protoss	6	180.720101835777
Zerg	4	210.840118808407
Zerg	3	177.018059615897
Zerg	2	151.969176543722
Terran	5	189.756106927566
Zerg	3	496.980280048388
Protoss	5	172.505551752333
Protoss	4	180.720101835777
Terran	4	237.195133659458
Terran	6	203.31011456525
Zerg	3	271.080152753666
Zerg	3	251.000141438579
Terran	5	203.31011456525
Terran	6	224.286554956902
Terran	5	165.660093349463
Zerg	2	160.711804846817
Zerg	5	192.015108200513
Zerg	4	159.340268359669
Terran	6	210.840118808407
Zerg	5	180.720101835777
Protoss	5	141.590972643656
Terran	5	169.425095471041
Zerg	3	316.26017821261
Protoss	6	157.261242462863
Terran	6	165.660093349463
Zerg	6	310.612675030242
Terran	1	153.612086560411
Terran	3	194.274109473461
Terran	6	248.490140024194
Protoss	2	335.085188820504
Zerg	6	210.840118808407
Zerg	3	180.720101835777
Zerg	6	203.31011456525
Zerg	6	180.720101835777
Zerg	6	165.660093349463
Zerg	3	185.740104664548
Zerg	5	203.31011456525
Zerg	3	259.78514638893
Zerg	1	677.700381884165
Zerg	6	257.902645328141
Terran	2	180.720101835777
Zerg	3	271.080152753666
Zerg	5	293.670165483138
Terran	5	180.720101835777
Terran	2	542.160305507332
Protoss	1	192.015108200513
Protoss	4	180.720101835777
Protoss	3	147.588083165884
Zerg	5	180.720101835777
Terran	5	173.19009759262
Zerg	5	198.792112019355
Protoss	6	203.31011456525
Zerg	5	165.660093349463
Terran	2	474.390267318916
Zerg	4	158.130089106305
Zerg	4	192.015108200513
Zerg	2	316.26017821261
[truncated: 1,205 more rows]
