# Supplementary material for: Classic motor chunking theory fails to account for behavioural diversity and speed in a complex naturalistic task
Source: PLoS One. 2019 Jun 13;14(6):e0218251. doi: 10.1371/journal.pone.0218251 (PMC6564011; doi:10.1371/journal.pone.0218251)
Supplement: S4 File — (CSV) [file pone.0218251.s011.csv]

GameID	Race	LeagueIdx	NumberOrUniqueSequences	Simulated	Randomness
100	Zerg	5	139	202.5	63.5
1000	Terran	6	178	209	31
1004	Protoss	4	205	232.5	27.5
1008	Zerg	4	174	222	48
1009	Zerg	5	163	225.5	62.5
1010	Zerg	6	181	227.5	46.5
1013	Terran	1	189	251.5	62.5
1016	Protoss	1	163	227.5	64.5
1021	Terran	5	170	228.5	58.5
1023	Protoss	4	183	209.5	26.5
1025	Protoss	3	178	219.5	41.5
1029	Zerg	2	171	238.5	67.5
1031	Protoss	2	184	232	48
1034	Zerg	5	158	227.5	69.5
1043	Protoss	3	152	221	69
1047	Terran	4	201	237.5	36.5
1053	Random (Ze	3	164	213.5	49.5
1055	Random (Te	4	202	240	38
106	Zerg	5	170	238.5	68.5
1061	Zerg	4	155	217	62
1062	Terran	4	184	227	43
1063	Protoss	4	182	241.5	59.5
1064	Terran	5	191	237.5	46.5
1071	Protoss	2	170	228	58
1076	Zerg	5	153	219	66
1077	Protoss	5	161	203	42
1083	Terran	2	197	246.5	49.5
1091	Protoss	3	175	236	61
1093	Terran	2	139	172	33
1094	Terran	3	185	224.5	39.5
1105	Protoss	6	183	240.5	57.5
1106	Zerg	5	164	236	72
1107	Protoss	4	171	223	52
1110	Protoss	4	137	183	46
1111	Protoss	4	178	224	46
1118	Protoss	4	184	236.5	52.5
1124	Random (Pr	4	174	216.5	42.5
1125	Zerg	6	180	234	54
1127	Zerg	2	120	194	74
1132	Terran	3	172	204	32
1137	Terran	4	163	224	61
1141	Terran	1	177	245.5	68.5
1143	Zerg	4	156	228	72
1150	Protoss	3	129	176	47
1164	Zerg	6	169	225.5	56.5
1167	Zerg	4	179	232.5	53.5
1168	Zerg	6	157	234.5	77.5
1169	Zerg	4	125	164.5	39.5
1173	Protoss	1	142	186.5	44.5
1179	Zerg	6	173	230	57
118	Protoss	5	200	244	44
1182	Protoss	4	156	224	68
1193	Protoss	3	164	206	42
1210	Protoss	4	191	230.5	39.5
1211	Protoss	6	184	242	58
1216	Zerg	7	185	240	55
1221	Protoss	6	191	236	45
1232	Protoss	3	125	175	50
1233	Terran	2	129	170	41
1235	Zerg	3	158	210	52
1237	Terran	3	195	236.5	41.5
1247	Terran	1	135	204	69
1248	Terran	4	189	236	47
1249	Protoss	6	170	211	41
1253	Zerg	3	134	212	78
1255	Zerg	3	148	211	63
1256	Zerg	5	150	216	66
1259	Protoss	6	155	182	27
1262	Protoss	6	136	188.5	52.5
1265	Terran	3	201	241	40
127	Zerg	4	151	218.5	67.5
1273	Terran	5	195	230.5	35.5
1274	Zerg	5	159	222.5	63.5
1275	Zerg	2	151	224.5	73.5
1277	Zerg	6	164	233.5	69.5
1279	Protoss	3	170	243	73
1281	Protoss	5	206	252	46
1285	Terran	6	182	215.5	33.5
1289	Zerg	4	163	219.5	56.5
1291	Terran	4	182	238	56
1292	Zerg	3	168	233	65
1293	Terran	6	200	237.5	37.5
1298	Zerg	1	109	141.5	32.5
1299	Terran	4	193	245	52
1301	Protoss	2	201	237	36
1302	Protoss	4	189	234	45
1310	Zerg	4	150	214	64
1312	Protoss	2	140	213.5	73.5
1314	Terran	2	165	232	67
1318	Random (Te	4	158	221	63
1319	Protoss	4	197	237.5	40.5
132	Protoss	5	129	185	56
1325	Zerg	4	166	217	51
1333	Terran	6	189	237	48
1335	Terran	2	183	244	61
1336	Terran	5	191	232.5	41.5
1337	Zerg	4	160	217	57
1338	Zerg	1	142	206.5	64.5
1340	Zerg	4	165	224.5	59.5
1341	Random (Te	5	160	230	70
1344	Zerg	5	148	215	67
1346	Zerg	5	157	223.5	66.5
1348	Terran	6	206	242.5	36.5
1351	Zerg	4	179	221	42
1352	Zerg	6	169	231	62
1356	Random (Pr	5	139	165.5	26.5
1358	Zerg	6	153	230	77
1361	Zerg	5	189	235.5	46.5
1366	Zerg	1	121	207	86
1375	Terran	3	191	226.5	35.5
1379	Zerg	5	147	214.5	67.5
138	Protoss	6	186	233.5	47.5
1382	Terran	3	199	245	46
1383	Protoss	6	178	228	50
139	Zerg	5	153	205	52
1390	Protoss	5	119	171	52
1397	Zerg	3	169	227.5	58.5
140	Terran	5	205	243	38
1402	Zerg	5	149	223	74
1403	Zerg	5	150	216.5	66.5
1408	Zerg	3	114	197.5	83.5
1411	Protoss	6	168	204.5	36.5
1413	Protoss	3	176	221	45
1414	Protoss	5	181	227.5	46.5
1416	Protoss	4	169	231	62
1417	Protoss	4	150	193.5	43.5
142	Zerg	4	155	214.5	59.5
1422	Zerg	5	185	234.5	49.5
1427	Protoss	5	151	208.5	57.5
1430	Zerg	4	139	216	77
1433	Zerg	2	141	211	70
1436	Terran	5	179	236	57
144	Protoss	6	142	191	49
1454	Random (Pr	4	137	161	24
1455	Zerg	5	150	200.5	50.5
1463	Terran	7	196	221.5	25.5
1464	Protoss	6	185	245	60
1468	Protoss	5	176	233	57
1477	Protoss	3	144	205	61
1479	Zerg	4	166	229	63
1482	Zerg	4	173	226	53
1484	Zerg	5	162	218.5	56.5
1486	Terran	4	175	223	48
149	Terran	5	194	242	48
1493	Protoss	6	177	238.5	61.5
1495	Protoss	2	172	214.5	42.5
1496	Terran	5	199	233.5	34.5
1498	Protoss	4	129	197	68
1514	Zerg	6	185	237.5	52.5
1521	Zerg	3	155	217	62
1525	Terran	6	184	232.5	48.5
1526	Zerg	5	155	221	66
1530	Protoss	4	179	234	55
1535	Zerg	4	158	219.5	61.5
1537	Protoss	6	181	240.5	59.5
1541	Terran	6	190	242.5	52.5
1542	Zerg	4	162	218	56
1543	Zerg	4	158	229.5	71.5
1545	Zerg	6	152	208.5	56.5
1551	Random (Ze	5	155	231.5	76.5
1552	Protoss	4	190	235.5	45.5
1559	Zerg	6	143	202	59
1562	Zerg	6	161	197	36
1564	Zerg	4	157	249	92
1566	Terran	4	190	248	58
1575	Zerg	3	147	193.5	46.5
1576	Zerg	5	149	235	86
1578	Protoss	4	103	125.5	22.5
1582	Terran	2	169	231	62
1583	Zerg	5	172	226.5	54.5
1588	Terran	3	172	218.5	46.5
1589	Zerg	4	146	207	61
1595	Terran	3	190	246	56
1599	Terran	4	153	187.5	34.5
160	Protoss	3	161	229.5	68.5
1603	Terran	1	160	227	67
1604	Protoss	1	168	224.5	56.5
1606	Protoss	5	193	233.5	40.5
1607	Zerg	3	156	224	68
1609	Zerg	4	141	201	60
161	Protoss	3	192	235	43
1611	Zerg	2	155	226.5	71.5
1615	Protoss	4	176	235	59
1616	Zerg	6	172	232	60
162	Terran	5	191	226.5	35.5
1621	Zerg	4	165	221	56
1623	Zerg	5	158	226.5	68.5
1624	Random (Te	3	156	189	33
1629	Protoss	5	178	237.5	59.5
163	Protoss	6	172	228.5	56.5
1640	Zerg	4	145	201	56
1642	Zerg	5	188	252.5	64.5
1648	Random (Te	1	179	226	47
1653	Zerg	5	150	217	67
1655	Protoss	6	177	233.5	56.5
1661	Random (Te	4	199	240	41
1663	Protoss	6	155	207	52
1664	Terran	5	199	237	38
1665	Zerg	6	154	224	70
1666	Terran	4	196	234	38
1673	Random (Te	4	199	237.5	38.5
1676	Terran	3	177	231	54
1679	Protoss	1	188	241	53
168	Protoss	4	179	224.5	45.5
1681	Terran	6	152	220.5	68.5
1686	Zerg	5	162	214	52
169	Zerg	6	169	221	52
1692	Protoss	3	176	242.5	66.5
1701	Protoss	4	175	208	33
1705	Protoss	5	176	217.5	41.5
1714	Protoss	2	182	216	34
1731	Terran	4	210	236.5	26.5
1733	Zerg	5	178	209.5	31.5
1745	Terran	4	188	239.5	51.5
1748	Zerg	4	152	221	69
175	Terran	3	171	227	56
1751	Zerg	4	170	230.5	60.5
1752	Zerg	5	140	218.5	78.5
1753	Terran	3	174	235.5	61.5
1755	Protoss	4	155	207.5	52.5
1756	Zerg	6	168	224.5	56.5
1757	Zerg	4	148	193.5	45.5
1763	Terran	4	173	229	56
1767	Terran	3	181	241.5	60.5
1768	Terran	6	183	226.5	43.5
1769	Zerg	5	161	231	70
1771	Protoss	5	193	247	54
1774	Zerg	2	139	205.5	66.5
178	Zerg	5	150	233	83
1780	Zerg	5	171	230.5	59.5
1782	Terran	5	176	223.5	47.5
1784	Terran	4	163	219.5	56.5
1789	Random (Pr	6	188	225	37
1793	Zerg	4	157	219	62
1799	Protoss	5	176	241.5	65.5
180	Protoss	4	176	226	50
1809	Zerg	2	155	225.5	70.5
181	Zerg	2	158	227.5	69.5
1810	Zerg	3	149	223	74
1814	Terran	2	197	245.5	48.5
1816	Terran	3	202	245	43
1817	Protoss	5	180	225.5	45.5
182	Zerg	5	157	203	46
1820	Terran	2	188	229	41
1822	Protoss	3	186	230.5	44.5
1824	Protoss	6	148	182	34
1826	Terran	1	149	191	42
1830	Protoss	1	137	175	38
1839	Terran	3	189	229	40
1848	Zerg	3	173	227	54
1850	Zerg	5	167	238.5	71.5
1852	Protoss	1	212	234	22
1855	Zerg	4	138	216	78
1858	Protoss	6	149	180.5	31.5
1860	Zerg	4	174	234.5	60.5
1861	Terran	6	175	227.5	52.5
1862	Zerg	2	124	169	45
1863	Zerg	5	135	202.5	67.5
1864	Zerg	6	154	213.5	59.5
1865	Protoss	5	131	173	42
187	Protoss	2	152	216.5	64.5
1875	Terran	5	185	226.5	41.5
1885	Zerg	4	152	219	67
1886	Terran	3	177	239	62
1901	Terran	5	175	216	41
1902	Terran	1	178	211	33
1905	Zerg	3	153	186.5	33.5
1913	Terran	2	183	224	41
1914	Zerg	4	127	211.5	84.5
1915	Zerg	5	171	237.5	66.5
1917	Protoss	6	145	211.5	66.5
1920	Protoss	5	139	210.5	71.5
1921	Terran	3	179	217.5	38.5
1924	Protoss	5	186	236	50
1925	Protoss	4	157	210	53
1926	Terran	3	201	248	47
1927	Protoss	5	193	249	56
193	Terran	4	163	215.5	52.5
1937	Zerg	5	157	221.5	64.5
1939	Zerg	5	159	227	68
1947	Protoss	6	190	236.5	46.5
1949	Random (Te	6	191	235.5	44.5
1953	Zerg	3	118	206	88
1972	Protoss	4	192	237.5	45.5
1982	Zerg	2	147	213.5	66.5
1988	Terran	7	193	226	33
1991	Protoss	5	172	234.5	62.5
2000	Protoss	6	188	228	40
201	Terran	3	165	202	37
2012	Protoss	2	170	229	59
2013	Zerg	1	128	192.5	64.5
2014	Protoss	5	162	241	79
2023	Zerg	5	151	237	86
2024	Terran	4	194	223.5	29.5
2029	Zerg	7	153	219	66
203	Protoss	6	187	226.5	39.5
2039	Zerg	4	167	226.5	59.5
204	Protoss	3	184	248.5	64.5
2040	Terran	5	173	207	34
2044	Protoss	4	156	188	32
2045	Terran	4	186	249.5	63.5
2050	Zerg	5	143	203	60
2051	Protoss	1	179	243	64
2055	Terran	5	177	221	44
2058	Protoss	5	122	196.5	74.5
2070	Zerg	6	143	217.5	74.5
2071	Terran	4	173	205.5	32.5
2076	Protoss	7	208	238	30
2077	Protoss	3	183	228.5	45.5
2079	Protoss	4	176	222	46
2089	Zerg	5	157	220.5	63.5
209	Protoss	3	198	236	38
2090	Zerg	4	178	246.5	68.5
2095	Zerg	1	139	195.5	56.5
2099	Zerg	3	162	236	74
2101	Terran	4	180	219	39
2105	Zerg	3	155	230.5	75.5
2109	Terran	5	168	228.5	60.5
2110	Zerg	5	128	218.5	90.5
212	Zerg	5	137	203.5	66.5
2123	Zerg	3	147	220.5	73.5
2125	Protoss	3	165	219.5	54.5
2128	Zerg	5	175	218.5	43.5
2129	Zerg	3	182	239.5	57.5
213	Protoss	4	164	235.5	71.5
2130	Protoss	6	165	218	53
2142	Zerg	4	147	217.5	70.5
2143	Zerg	6	142	198.5	56.5
2146	Zerg	3	134	222	88
2147	Zerg	5	176	221.5	45.5
215	Protoss	2	163	215	52
2159	Terran	3	175	236	61
2161	Protoss	6	149	214	65
2166	Protoss	4	171	202	31
2170	Protoss	4	150	209.5	59.5
2175	Zerg	5	144	223	79
2178	Protoss	1	148	195.5	47.5
2182	Protoss	5	133	193	60
2186	Zerg	4	165	226	61
2188	Protoss	7	177	242	65
2191	Zerg	2	150	205	55
2195	Terran	5	157	198.5	41.5
220	Protoss	2	169	225.5	56.5
2211	Terran	6	190	257	67
2212	Zerg	2	168	218	50
2220	Random (Ze	3	147	212	65
2221	Protoss	2	185	243.5	58.5
2224	Protoss	5	169	233	64
2226	Zerg	4	157	209	52
2228	Terran	2	181	237	56
2229	Zerg	2	116	183.5	67.5
223	Zerg	6	138	207.5	69.5
2231	Protoss	1	197	236	39
2232	Protoss	4	157	216.5	59.5
2237	Protoss	2	188	229.5	41.5
2247	Terran	5	195	239.5	44.5
2249	Zerg	3	158	216.5	58.5
2250	Terran	6	169	193.5	24.5
2253	Zerg	2	151	229	78
2257	Terran	5	168	209.5	41.5
226	Random (Te	4	194	254.5	60.5
2263	Zerg	4	130	182.5	52.5
2264	Terran	6	181	234	53
2276	Terran	4	189	237	48
2279	Zerg	5	169	232.5	63.5
228	Zerg	4	136	201.5	65.5
2280	Terran	5	143	173.5	30.5
229	Protoss	5	191	255.5	64.5
2291	Zerg	5	177	244	67
230	Random (Pr	3	162	225	63
2306	Terran	5	172	227	55
2307	Zerg	5	145	233.5	88.5
2308	Terran	6	191	237.5	46.5
2310	Protoss	5	143	178.5	35.5
2311	Protoss	5	178	220	42
2314	Zerg	2	144	205.5	61.5
2317	Zerg	4	147	210	63
2319	Protoss	5	176	223	47
2323	Zerg	4	129	194.5	65.5
2327	Terran	3	190	238	48
2331	Zerg	3	176	222.5	46.5
2333	Zerg	4	168	219.5	51.5
2336	Terran	5	206	235	29
2338	Zerg	4	145	209.5	64.5
2341	Protoss	4	167	217.5	50.5
2343	Protoss	3	163	230.5	67.5
2345	Protoss	4	156	216	60
2346	Protoss	6	185	233	48
2348	Zerg	5	163	224	61
235	Protoss	6	162	205.5	43.5
2351	Zerg	3	125	223	98
2352	Protoss	5	217	247.5	30.5
2358	Terran	4	174	205.5	31.5
2367	Protoss	5	179	212	33
2373	Zerg	3	133	186.5	53.5
2374	Terran	4	197	243.5	46.5
2375	Zerg	3	150	228	78
2380	Zerg	5	152	222	70
2391	Random (Pr	4	163	209	46
2392	Zerg	5	161	218.5	57.5
2393	Zerg	6	173	227.5	54.5
2396	Protoss	3	184	220.5	36.5
2398	Protoss	4	170	232	62
240	Zerg	6	172	236.5	64.5
2402	Zerg	6	133	189.5	56.5
2404	Protoss	3	143	184.5	41.5
2405	Terran	5	173	211.5	38.5
2406	Protoss	5	171	221	50
2408	Zerg	5	144	221	77
2417	Protoss	5	173	248	75
2424	Protoss	5	182	219	37
2430	Zerg	6	182	236	54
2433	Terran	4	189	230	41
2435	Protoss	6	152	218	66
244	Zerg	5	161	213	52
2442	Zerg	2	153	204.5	51.5
2444	Protoss	4	174	231.5	57.5
2448	Protoss	4	179	225	46
2454	Terran	5	200	240	40
2458	Zerg	5	176	235.5	59.5
2461	Zerg	6	183	217	34
2464	Protoss	5	168	230.5	62.5
2469	Terran	5	171	214	43
2472	Protoss	3	178	228.5	50.5
2476	Protoss	4	204	238.5	34.5
2482	Protoss	5	180	223	43
2484	Zerg	3	170	214.5	44.5
2489	Protoss	6	186	234.5	48.5
2495	Protoss	4	170	238.5	68.5
2499	Terran	3	136	173	37
2505	Zerg	5	161	221	60
2509	Protoss	6	182	236.5	54.5
251	Protoss	6	141	195	54
2512	Protoss	4	186	236.5	50.5
2518	Terran	5	132	194.5	62.5
2521	Zerg	6	171	231	60
2526	Terran	6	185	226	41
2527	Zerg	6	177	227	50
2538	Protoss	5	166	204	38
2539	Terran	5	188	219.5	31.5
2540	Protoss	5	151	191	40
2541	Zerg	6	167	230	63
2548	Protoss	6	175	216	41
2549	Zerg	6	161	219	58
2557	Protoss	2	169	198	29
2563	Terran	3	168	218	50
2564	Zerg	5	136	195	59
257	Zerg	3	142	220	78
2570	Zerg	5	164	233.5	69.5
2572	Protoss	5	165	226	61
2584	Protoss	4	181	236.5	55.5
2591	Terran	6	165	224.5	59.5
2592	Terran	5	154	218	64
260	Protoss	3	159	207	48
2602	Protoss	5	173	232.5	59.5
2606	Protoss	6	133	204	71
2612	Random (Ze	5	121	204.5	83.5
2613	Zerg	5	143	210.5	67.5
2624	Zerg	5	169	217.5	48.5
2625	Protoss	2	155	207	52
263	Zerg	2	154	199.5	45.5
2633	Terran	4	156	212.5	56.5
264	Protoss	6	163	204	41
2646	Zerg	3	147	204.5	57.5
2649	Random (Ze	4	168	233	65
2655	Zerg	4	159	235	76
2656	Zerg	5	170	237	67
2658	Protoss	5	162	220	58
266	Protoss	4	174	215	41
2660	Zerg	5	155	232.5	77.5
2661	Protoss	2	172	221.5	49.5
2662	Protoss	2	191	232	41
2666	Zerg	6	160	241	81
267	Zerg	5	160	222	62
2670	Zerg	6	153	221	68
2673	Zerg	5	171	220	49
2679	Protoss	5	161	193.5	32.5
2682	Protoss	6	190	233	43
2683	Protoss	4	191	245	54
2693	Zerg	6	164	220	56
2697	Terran	6	191	227.5	36.5
2698	Terran	5	168	205.5	37.5
2700	Zerg	5	176	227	51
2702	Zerg	4	135	217	82
2706	Zerg	5	121	184	63
2713	Protoss	4	124	164	40
2717	Zerg	3	149	215.5	66.5
2721	Zerg	3	153	225	72
2727	Zerg	2	139	193.5	54.5
2729	Zerg	2	152	208.5	56.5
2733	Terran	6	187	241	54
2735	Terran	4	156	186.5	30.5
2745	Terran	6	179	223.5	44.5
2748	Terran	3	195	240.5	45.5
2754	Terran	3	184	235.5	51.5
2758	Protoss	6	162	202	40
2759	Zerg	3	145	228.5	83.5
2769	Protoss	5	189	238.5	49.5
2783	Protoss	6	100	124	24
2788	Terran	6	150	197	47
2791	Zerg	2	150	225	75
2792	Terran	4	199	252	53
2794	Protoss	5	119	164.5	45.5
280	Zerg	4	166	214.5	48.5
281	Protoss	5	170	226	56
2819	Zerg	5	159	226.5	67.5
2820	Zerg	3	151	210	59
2821	Zerg	6	174	238	64
2824	Terran	6	156	203.5	47.5
2829	Protoss	3	178	230.5	52.5
2830	Zerg	6	137	208	71
2831	Protoss	4	182	226	44
2833	Zerg	6	151	232	81
2835	Zerg	4	148	221.5	73.5
2837	Protoss	6	168	227.5	59.5
284	Zerg	4	172	218	46
2851	Zerg	3	140	215	75
2859	Zerg	6	174	227	53
2865	Zerg	2	156	222	66
2867	Protoss	5	178	238.5	60.5
2868	Zerg	5	148	229.5	81.5
2878	Terran	4	214	244.5	30.5
288	Terran	2	196	227	31
2886	Protoss	6	155	193.5	38.5
2888	Zerg	5	168	234	66
2889	Terran	4	188	229.5	41.5
2895	Terran	3	175	224.5	49.5
2899	Zerg	5	159	206	47
290	Terran	3	197	233	36
2900	Protoss	6	175	239.5	64.5
2904	Terran	3	195	238.5	43.5
2912	Protoss	4	196	239.5	43.5
2913	Protoss	3	182	231.5	49.5
2915	Protoss	7	209	236.5	27.5
2916	Zerg	4	171	218.5	47.5
2920	Protoss	6	196	234	38
2923	Zerg	5	152	207	55
2924	Protoss	5	179	233.5	54.5
2925	Terran	6	197	225	28
2926	Protoss	6	162	191	29
2928	Protoss	4	158	216.5	58.5
2930	Zerg	6	152	212.5	60.5
2931	Zerg	6	170	236.5	66.5
2932	Protoss	5	145	196	51
2936	Protoss	5	183	229	46
2938	Protoss	4	170	222.5	52.5
2939	Zerg	6	138	223	85
2940	Zerg	4	166	229	63
2943	Zerg	5	171	237.5	66.5
2952	Terran	5	194	239.5	45.5
2953	Terran	3	201	240	39
2954	Protoss	4	165	219	54
2955	Zerg	3	141	215.5	74.5
2958	Zerg	3	167	229	62
2960	Protoss	5	102	151.5	49.5
2962	Zerg	5	168	224.5	56.5
2963	Terran	5	176	235.5	59.5
2970	Terran	2	134	151.5	17.5
2973	Zerg	4	164	230.5	66.5
2974	Protoss	2	151	214	63
2982	Zerg	5	188	236	48
2984	Zerg	2	165	215	50
2989	Terran	2	178	227	49
299	Terran	5	197	229.5	32.5
2995	Terran	2	201	242	41
2997	Zerg	1	133	219	86
3007	Zerg	4	169	223.5	54.5
3012	Terran	2	181	230.5	49.5
3015	Terran	5	188	221.5	33.5
302	Zerg	5	179	235	56
3020	Protoss	6	183	242	59
3023	Random (Te	4	150	211	61
3025	Terran	3	175	224	49
3027	Protoss	2	148	197.5	49.5
3033	Protoss	3	168	231.5	63.5
3037	Terran	2	153	223	70
3044	Protoss	1	192	243	51
3046	Protoss	5	176	227	51
3049	Zerg	3	100	130	30
3050	Zerg	5	174	235.5	61.5
3052	Terran	6	153	177.5	24.5
3054	Terran	6	189	227	38
3059	Zerg	3	174	233	59
3062	Zerg	3	162	218.5	56.5
3066	Zerg	5	161	230.5	69.5
3070	Protoss	4	140	192	52
3074	Terran	6	162	217.5	55.5
3079	Zerg	3	149	214	65
3081	Zerg	5	129	167.5	38.5
3091	Protoss	7	176	217.5	41.5
3092	Terran	2	193	249.5	56.5
3097	Protoss	4	178	230.5	52.5
3099	Terran	3	197	239	42
3101	Terran	6	166	230	64
3103	Terran	6	195	240.5	45.5
3104	Zerg	1	116	173.5	57.5
3105	Terran	3	182	247.5	65.5
3110	Protoss	4	186	239.5	53.5
3116	Protoss	5	163	233.5	70.5
3117	Terran	4	186	228.5	42.5
312	Terran	5	187	243.5	56.5
3122	Terran	3	182	215.5	33.5
3125	Terran	7	176	216	40
3127	Zerg	3	148	218.5	70.5
3131	Zerg	4	146	223.5	77.5
3137	Terran	5	159	206.5	47.5
314	Zerg	6	184	232	48
3144	Terran	5	199	241	42
3146	Protoss	1	157	205	48
3147	Terran	2	200	232	32
3151	Zerg	5	165	225.5	60.5
3155	Zerg	4	168	221.5	53.5
316	Zerg	5	155	229.5	74.5
3161	Zerg	4	142	205.5	63.5
3169	Zerg	6	148	225.5	77.5
3179	Protoss	5	163	223	60
318	Terran	5	139	179.5	40.5
3180	Protoss	2	174	220	46
3181	Zerg	3	135	212	77
3186	Zerg	4	156	225	69
3196	Zerg	4	160	224.5	64.5
320	Terran	5	152	201.5	49.5
321	Protoss	3	193	236	43
3210	Protoss	1	172	226	54
3218	Zerg	5	152	211	59
3220	Zerg	5	175	230	55
3222	Zerg	2	128	172	44
3231	Random (Ze	4	150	209.5	59.5
3233	Terran	6	207	244	37
3234	Random (Te	4	168	209.5	41.5
3235	Protoss	4	193	243.5	50.5
3236	Zerg	4	150	225	75
3237	Protoss	1	159	212.5	53.5
3243	Terran	2	190	248.5	58.5
3248	Terran	2	191	231	40
3252	Terran	6	152	203	51
3256	Zerg	5	154	221	67
3261	Protoss	5	188	231.5	43.5
3263	Protoss	4	182	225.5	43.5
3267	Terran	2	180	233.5	53.5
3275	Protoss	4	165	229	64
3277	Zerg	4	162	227	65
3278	Zerg	5	161	215.5	54.5
3279	Zerg	5	144	204	60
3283	Zerg	2	159	223	64
329	Zerg	6	161	236.5	75.5
3295	Zerg	4	155	226.5	71.5
3300	Zerg	4	163	223.5	60.5
3305	Zerg	4	176	229	53
3306	Zerg	5	158	224	66
3307	Protoss	5	183	235	52
3309	Zerg	4	171	223	52
3310	Terran	3	192	237	45
3311	Zerg	3	167	227.5	60.5
3313	Protoss	6	193	247.5	54.5
3317	Zerg	6	176	231	55
3321	Terran	3	165	220.5	55.5
3323	Protoss	4	177	229	52
3328	Zerg	6	168	234.5	66.5
333	Terran	2	166	217.5	51.5
3332	Protoss	4	193	243.5	50.5
3333	Zerg	5	119	184	65
3339	Protoss	1	156	225.5	69.5
3341	Random (Ze	2	132	192.5	60.5
3344	Protoss	1	151	207	56
3348	Zerg	4	173	235.5	62.5
3350	Zerg	4	153	216	63
3352	Protoss	2	162	208	46
3355	Random (Pr	3	198	234.5	36.5
3356	Zerg	3	175	225.5	50.5
336	Protoss	4	188	243	55
3360	Terran	2	160	238.5	78.5
3364	Protoss	4	179	226.5	47.5
3367	Terran	5	205	239	34
3368	Zerg	6	173	222.5	49.5
3372	Protoss	5	159	221	62
338	Zerg	4	151	207	56
3384	Terran	3	132	166.5	34.5
3394	Terran	3	204	239.5	35.5
3395	Protoss	4	206	250	44
3401	Protoss	6	172	224	52
3405	Protoss	5	167	220.5	53.5
3408	Terran	2	141	189	48
3415	Zerg	5	159	231.5	72.5
3423	Terran	1	164	207.5	43.5
3426	Zerg	1	131	173.5	42.5
3428	Random (Te	1	182	241	59
3436	Zerg	5	172	224	52
3439	Terran	2	193	248.5	55.5
3444	Zerg	5	164	217	53
3448	Protoss	3	172	250.5	78.5
3449	Terran	1	164	222	58
3454	Terran	4	200	242.5	42.5
3457	Zerg	4	168	227.5	59.5
3458	Protoss	4	160	219.5	59.5
3467	Zerg	5	144	211	67
3468	Terran	4	167	206	39
3473	Protoss	6	181	229	48
3478	Zerg	4	131	224.5	93.5
3488	Zerg	4	150	220.5	70.5
3494	Terran	1	164	224	60
3496	Protoss	3	163	221	58
3497	Terran	5	198	242	44
350	Protoss	4	166	217	51
3506	Zerg	6	188	246	58
351	Protoss	6	171	222.5	51.5
3514	Protoss	6	164	221.5	57.5
3530	Terran	5	192	225.5	33.5
3535	Terran	5	151	182	31
3538	Protoss	6	186	235	49
3539	Zerg	1	158	222	64
3540	Protoss	4	137	214	77
3551	Protoss	3	179	226.5	47.5
3554	Terran	4	153	191.5	38.5
3558	Terran	3	171	213.5	42.5
3559	Zerg	6	177	227	50
357	Zerg	7	172	223.5	51.5
3578	Protoss	5	160	221	61
3584	Zerg	6	148	194	46
3589	Protoss	3	181	231.5	50.5
3598	Zerg	6	177	240.5	63.5
3599	Zerg	4	154	226	72
3600	Zerg	3	164	238.5	74.5
3604	Protoss	6	104	136.5	32.5
3619	Zerg	4	154	231	77
3621	Protoss	1	182	249	67
3628	Zerg	4	160	209	49
363	Protoss	1	152	207	55
3633	Random (Ze	4	160	223	63
3635	Zerg	3	119	174	55
3641	Terran	6	169	216.5	47.5
3643	Terran	4	189	233	44
3655	Zerg	2	163	227	64
3659	Zerg	3	152	213.5	61.5
3661	Zerg	4	158	228	70
3667	Zerg	6	182	237	55
3671	Zerg	3	149	189	40
3678	Zerg	2	131	203	72
3679	Terran	3	184	231	47
3680	Zerg	6	169	234	65
3683	Zerg	2	147	209	62
3684	Zerg	3	157	214.5	57.5
3695	Terran	4	172	240.5	68.5
3710	Protoss	1	168	234	66
3722	Zerg	5	186	233	47
3726	Zerg	3	140	209	69
3730	Terran	4	200	249	49
3733	Terran	6	215	240	25
3740	Zerg	2	162	208.5	46.5
3741	Protoss	5	188	231.5	43.5
3743	Zerg	4	149	228	79
3747	Protoss	3	179	212	33
3749	Zerg	5	175	244	69
3750	Terran	6	191	239	48
3751	Zerg	3	124	190	66
3752	Zerg	1	121	188	67
3755	Terran	5	186	226.5	40.5
3757	Zerg	6	171	225.5	54.5
3759	Protoss	2	183	236.5	53.5
3761	Protoss	4	187	238.5	51.5
3762	Protoss	3	167	231	64
3764	Zerg	1	140	223	83
3767	Terran	4	180	219.5	39.5
3768	Terran	5	183	233	50
3769	Terran	4	205	242.5	37.5
3772	Zerg	6	158	228.5	70.5
3773	Protoss	1	159	204.5	45.5
3777	Terran	5	180	225	45
378	Terran	3	175	227.5	52.5
3782	Terran	1	156	197.5	41.5
3783	Zerg	3	133	211	78
3787	Terran	1	190	241.5	51.5
3789	Zerg	3	151	209	58
3790	Terran	3	176	223.5	47.5
3795	Zerg	5	161	242.5	81.5
3797	Zerg	5	160	216	56
3802	Terran	6	179	229	50
3804	Zerg	4	140	206	66
3806	Zerg	5	155	229.5	74.5
3807	Protoss	6	159	205	46
3808	Zerg	3	177	216	39
3809	Protoss	4	157	195	38
381	Zerg	6	169	225	56
3810	Zerg	4	175	230	55
3816	Zerg	4	159	218	59
3821	Zerg	5	167	228.5	61.5
383	Zerg	6	139	220	81
3834	Zerg	3	163	214.5	51.5
3835	Zerg	4	150	237.5	87.5
3837	Zerg	3	158	233.5	75.5
384	Zerg	3	168	229	61
3841	Protoss	4	201	239	38
3842	Zerg	6	194	232	38
3843	Terran	1	142	195	53
3844	Zerg	5	178	235	57
3849	Zerg	4	147	201.5	54.5
3856	Protoss	4	195	233	38
3860	Zerg	5	150	202.5	52.5
3861	Zerg	5	135	224.5	89.5
3862	Random (Ze	3	152	209	57
3863	Zerg	6	166	217	51
3864	Zerg	5	168	226	58
3866	Protoss	4	178	227	49
3867	Zerg	4	168	233.5	65.5
3868	Zerg	3	138	214	76
3869	Protoss	4	184	240.5	56.5
3874	Terran	4	176	229.5	53.5
3883	Protoss	4	139	195.5	56.5
3884	Protoss	6	174	218.5	44.5
3887	Terran	3	183	225.5	42.5
389	Protoss	4	189	247.5	58.5
3891	Zerg	6	138	190	52
3894	Zerg	6	144	193.5	49.5
3900	Zerg	5	155	219.5	64.5
3901	Terran	3	189	243	54
3902	Zerg	5	139	212.5	73.5
3905	Terran	6	160	202.5	42.5
3912	Protoss	3	163	198	35
3915	Zerg	5	138	218	80
3918	Protoss	3	193	244.5	51.5
392	Terran	4	154	198	44
3920	Terran	5	167	208.5	41.5
3923	Zerg	5	120	175	55
393	Protoss	6	197	247	50
3935	Zerg	4	140	207	67
3938	Protoss	3	192	249	57
3939	Zerg	3	146	200	54
394	Zerg	5	124	184	60
3942	Protoss	4	178	224.5	46.5
3948	Zerg	4	163	212.5	49.5
396	Zerg	3	170	227	57
3961	Protoss	5	162	213.5	51.5
3966	Protoss	6	157	191.5	34.5
3971	Zerg	5	173	226	53
398	Terran	7	189	245.5	56.5
3983	Random (Pr	2	198	241.5	43.5
3984	Terran	6	193	241	48
3986	Protoss	6	143	208	65
3988	Random (Ze	2	128	217	89
3991	Protoss	5	178	240.5	62.5
3999	Zerg	4	145	212.5	67.5
400	Zerg	6	176	237	61
4006	Random (Ze	3	131	221.5	90.5
4008	Terran	5	176	225.5	49.5
401	Protoss	3	172	241.5	69.5
4012	Zerg	2	167	224.5	57.5
4019	Protoss	5	185	222.5	37.5
4028	Protoss	6	181	231	50
4029	Zerg	2	118	174.5	56.5
403	Protoss	5	145	185.5	40.5
4035	Terran	5	180	219.5	39.5
4050	Zerg	5	142	214	72
4054	Zerg	5	156	229.5	73.5
4060	Zerg	5	167	218	51
4067	Zerg	2	176	233	57
407	Zerg	5	141	207.5	66.5
4071	Terran	3	187	240.5	53.5
4072	Zerg	3	132	213.5	81.5
4073	Protoss	6	110	164	54
4074	Protoss	4	148	205.5	57.5
4076	Zerg	4	161	239.5	78.5
408	Zerg	5	162	223.5	61.5
4081	Terran	3	173	209	36
4091	Protoss	3	171	225	54
4095	Zerg	4	131	189.5	58.5
4098	Zerg	2	147	188.5	41.5
4104	Zerg	6	175	234	59
4110	Protoss	2	151	197	46
4111	Terran	5	194	224.5	30.5
4116	Zerg	2	129	187	58
4121	Terran	2	199	239	40
4122	Random (Pr	6	188	238	50
4123	Zerg	6	152	236	84
4129	Terran	3	195	235	40
4130	Terran	2	192	234	42
4133	Terran	3	162	199.5	37.5
4135	Zerg	6	163	227.5	64.5
4143	Zerg	5	164	210	46
4144	Terran	5	214	242.5	28.5
4151	Zerg	2	151	237	86
4154	Zerg	5	171	242.5	71.5
4161	Terran	3	179	238	59
4172	Protoss	3	161	197.5	36.5
4173	Protoss	2	88	113.5	25.5
4174	Zerg	5	129	153	24
4177	Terran	1	160	195.5	35.5
418	Zerg	6	154	239.5	85.5
4181	Protoss	4	137	181.5	44.5
4182	Random (Ze	5	162	227	65
4183	Protoss	2	176	242	66
4187	Zerg	6	151	203	52
4190	Protoss	4	184	232	48
4191	Protoss	1	172	227	55
4193	Zerg	4	190	238.5	48.5
4217	Terran	5	189	232.5	43.5
4227	Zerg	2	144	202	58
423	Protoss	4	191	236	45
4232	Protoss	3	187	242.5	55.5
4238	Terran	5	187	226.5	39.5
4239	Protoss	6	190	231	41
4244	Zerg	6	116	181	65
4254	Zerg	3	160	230.5	70.5
4256	Terran	6	153	197	44
4258	Protoss	2	171	219.5	48.5
4259	Protoss	2	174	206	32
426	Terran	3	167	215.5	48.5
4260	Zerg	4	173	220	47
4262	Protoss	2	162	211	49
4263	Zerg	1	144	196.5	52.5
4271	Zerg	3	151	211.5	60.5
4273	Protoss	2	142	175.5	33.5
4276	Protoss	1	165	236	71
4279	Zerg	6	125	190.5	65.5
4281	Protoss	4	183	241	58
4283	Protoss	1	178	225.5	47.5
4285	Zerg	4	188	239	51
4289	Terran	6	188	234.5	46.5
4290	Zerg	2	160	218.5	58.5
4291	Terran	3	181	234	53
4293	Zerg	5	161	231.5	70.5
4301	Terran	4	186	224.5	38.5
4302	Protoss	6	185	231	46
4312	Terran	3	209	246.5	37.5
4314	Protoss	3	192	230.5	38.5
4319	Terran	6	152	201.5	49.5
4323	Zerg	5	160	223.5	63.5
4324	Zerg	6	165	224.5	59.5
4326	Protoss	4	193	239	46
4334	Terran	4	170	215.5	45.5
4335	Terran	4	144	183.5	39.5
4338	Zerg	6	196	236.5	40.5
4339	Zerg	5	177	238	61
434	Zerg	5	170	240.5	70.5
4341	Protoss	4	165	233	68
4343	Terran	4	179	226.5	47.5
4344	Protoss	6	167	207	40
4349	Protoss	4	178	244	66
435	Zerg	5	161	223.5	62.5
4350	Protoss	4	185	247.5	62.5
4353	Protoss	6	168	218.5	50.5
4357	Terran	6	173	214	41
4361	Zerg	6	166	237.5	71.5
4363	Terran	2	147	198	51
4374	Zerg	4	134	216.5	82.5
438	Protoss	5	147	214.5	67.5
4383	Zerg	3	147	212.5	65.5
4386	Protoss	2	163	216	53
439	Terran	3	126	158.5	32.5
4393	Protoss	5	164	198	34
4396	Protoss	2	196	240	44
4399	Terran	3	202	252.5	50.5
4402	Protoss	3	165	230.5	65.5
4408	Zerg	4	155	216	61
4410	Zerg	4	164	224	60
442	Zerg	4	170	214	44
4421	Terran	2	163	192.5	29.5
4422	Protoss	4	135	178.5	43.5
4424	Terran	5	192	228.5	36.5
4427	Random (Te	2	139	198	59
443	Terran	5	175	215.5	40.5
444	Protoss	3	181	230.5	49.5
4448	Terran	2	154	202.5	48.5
4459	Protoss	4	158	210.5	52.5
4465	Terran	6	176	231.5	55.5
4468	Zerg	6	162	244	82
4469	Terran	4	177	203	26
4480	Protoss	2	166	228	62
4489	Terran	4	191	245.5	54.5
4497	Zerg	4	162	216.5	54.5
4499	Zerg	2	147	213	66
4509	Protoss	6	185	233.5	48.5
4510	Terran	1	200	236.5	36.5
4511	Protoss	2	163	211	48
4514	Zerg	4	162	217.5	55.5
4516	Zerg	5	151	208	57
4517	Terran	1	182	231	49
4520	Terran	3	168	226.5	58.5
4522	Zerg	5	153	223.5	70.5
4532	Zerg	5	153	215.5	62.5
4535	Zerg	4	167	241.5	74.5
4543	Terran	4	189	239	50
4544	Terran	6	176	225.5	49.5
4546	Protoss	2	155	203	48
455	Zerg	6	141	209.5	68.5
4551	Protoss	3	154	206	52
4555	Terran	7	197	240	43
4565	Terran	1	162	218	56
4569	Zerg	3	154	217.5	63.5
457	Zerg	5	146	208.5	62.5
4570	Terran	2	196	246	50
458	Zerg	5	156	216	60
4580	Zerg	4	170	229.5	59.5
4581	Zerg	4	168	235	67
4583	Protoss	6	186	230.5	44.5
4586	Terran	5	182	239.5	57.5
4587	Terran	2	185	236	51
4589	Protoss	4	174	221	47
4592	Protoss	6	141	198	57
4595	Zerg	4	153	214	61
4597	Terran	4	182	235.5	53.5
4598	Zerg	5	151	224	73
4599	Zerg	3	153	237.5	84.5
4600	Protoss	5	188	249	61
4609	Protoss	6	176	204.5	28.5
4610	Zerg	3	170	234	64
4615	Protoss	6	169	226.5	57.5
4616	Zerg	6	189	237.5	48.5
4617	Zerg	5	143	210	67
4619	Zerg	6	159	245.5	86.5
4621	Random (Ze	3	162	214	52
4626	Protoss	6	173	235	62
4634	Terran	6	193	236.5	43.5
4636	Protoss	4	135	185.5	50.5
464	Random (Te	4	177	225.5	48.5
4641	Terran	4	160	223.5	63.5
4648	Zerg	5	144	208	64
4652	Protoss	4	176	231.5	55.5
466	Terran	6	159	207	48
4662	Terran	4	162	224.5	62.5
4665	Terran	3	194	234	40
4667	Zerg	2	129	193.5	64.5
4668	Protoss	6	162	206	44
4670	Terran	4	179	224.5	45.5
4679	Protoss	4	142	183	41
4686	Protoss	4	176	242.5	66.5
4687	Zerg	3	175	225	50
4699	Terran	7	189	231.5	42.5
4700	Zerg	4	176	241	65
4701	Random (Te	2	168	237	69
4704	Terran	4	164	199	35
4706	Zerg	5	133	209.5	76.5
4713	Terran	4	181	226.5	45.5
4715	Protoss	4	181	228.5	47.5
4716	Zerg	5	161	233	72
4718	Terran	5	178	235.5	57.5
4719	Terran	5	199	241	42
4721	Protoss	6	163	212.5	49.5
4723	Zerg	6	167	224.5	57.5
4725	Protoss	2	181	228	47
4727	Zerg	4	130	208	78
4728	Protoss	3	173	229	56
473	Protoss	6	193	224	31
4735	Terran	6	188	227	39
4739	Random (Te	3	158	200	42
4741	Protoss	5	203	242.5	39.5
4742	Zerg	3	153	208	55
4743	Zerg	4	113	159.5	46.5
4744	Zerg	5	154	233.5	79.5
4746	Random (Te	4	187	232.5	45.5
4747	Terran	4	197	227	30
475	Protoss	4	206	246	40
4752	Zerg	4	166	228	62
4754	Terran	7	210	237	27
4756	Zerg	5	161	220.5	59.5
476	Protoss	6	143	191.5	48.5
4762	Terran	3	175	209.5	34.5
4764	Zerg	6	181	231	50
4767	Random (Ze	4	148	202.5	54.5
4770	Terran	4	164	237	73
4777	Protoss	1	155	214.5	59.5
4778	Zerg	3	149	217.5	68.5
4779	Zerg	3	169	225.5	56.5
4783	Zerg	6	179	242.5	63.5
4785	Protoss	2	188	242	54
4787	Zerg	3	149	198	49
4789	Terran	2	172	221	49
4791	Zerg	6	189	241.5	52.5
480	Terran	6	184	232	48
4817	Zerg	6	120	199.5	79.5
4818	Zerg	5	148	221	73
4819	Protoss	2	175	225	50
4820	Zerg	4	155	225	70
4827	Zerg	5	144	228.5	84.5
4828	Zerg	5	172	227	55
4836	Zerg	5	157	208	51
4839	Zerg	6	168	224	56
4840	Protoss	5	174	226.5	52.5
4855	Zerg	3	150	221	71
4860	Protoss	6	172	218	46
4862	Protoss	4	165	234	69
4867	Protoss	4	192	232	40
4868	Terran	4	159	204.5	45.5
4874	Random (Te	4	189	235	46
4889	Zerg	1	160	221.5	61.5
4898	Random (Te	3	195	231.5	36.5
490	Random (Pr	4	138	175.5	37.5
4900	Zerg	3	177	230	53
4906	Protoss	5	182	238	56
4910	Protoss	3	190	223	33
4911	Zerg	2	187	230.5	43.5
4914	Protoss	4	145	203	58
4923	Protoss	5	165	214	49
4924	Random (Te	4	163	193.5	30.5
4929	Protoss	5	153	219.5	66.5
4931	Protoss	6	200	256	56
4934	Terran	6	185	234.5	49.5
4936	Zerg	4	169	223	54
4943	Protoss	1	185	250	65
4945	Zerg	4	125	202	77
4947	Terran	2	159	190.5	31.5
4948	Zerg	5	187	227	40
4950	Zerg	4	165	202	37
4951	Protoss	3	176	221.5	45.5
4953	Protoss	6	98	130.5	32.5
4954	Protoss	2	139	200.5	61.5
4960	Zerg	1	127	184.5	57.5
4961	Protoss	5	194	240.5	46.5
4967	Zerg	3	150	220	70
497	Zerg	6	159	216	57
4978	Random (Te	4	186	238.5	52.5
4982	Protoss	5	173	218.5	45.5
4983	Terran	4	158	201	43
4984	Zerg	2	159	230.5	71.5
4987	Protoss	6	172	210	38
4994	Terran	4	164	204.5	40.5
4995	Zerg	6	154	221.5	67.5
4998	Terran	2	204	243.5	39.5
5000	Zerg	3	154	202.5	48.5
5009	Zerg	4	162	228.5	66.5
5013	Zerg	4	121	180	59
5016	Protoss	4	154	230	76
5019	Protoss	4	177	240	63
5020	Terran	1	104	159.5	55.5
5030	Protoss	3	156	212.5	56.5
5031	Random (Te	5	143	180	37
5040	Protoss	5	187	238.5	51.5
5046	Zerg	5	166	224	58
5049	Terran	5	170	219	49
5057	Protoss	1	180	233.5	53.5
5058	Terran	4	183	210	27
5059	Zerg	2	136	182	46
5065	Zerg	5	152	214	62
5066	Protoss	5	162	209	47
5071	Terran	5	180	220.5	40.5
5086	Zerg	6	176	243.5	67.5
5088	Protoss	3	178	220.5	42.5
509	Zerg	6	160	223.5	63.5
5090	Terran	1	176	210.5	34.5
5093	Zerg	2	158	241	83
5094	Terran	3	184	224	40
5096	Terran	4	190	238	48
5097	Random (Te	4	170	216	46
5098	Protoss	3	170	232	62
5099	Protoss	1	151	215	64
5100	Zerg	4	154	219	65
5101	Terran	4	171	214	43
5106	Random (Pr	5	137	170	33
5107	Zerg	4	174	224.5	50.5
5108	Terran	4	192	225	33
511	Zerg	4	107	140	33
5110	Protoss	4	189	229	40
5111	Zerg	6	156	229	73
5112	Zerg	4	162	220	58
5114	Zerg	4	170	230	60
5119	Zerg	6	178	245	67
5121	Zerg	5	197	243.5	46.5
5122	Zerg	4	133	209	76
5124	Zerg	5	165	225	60
5129	Zerg	7	169	217	48
513	Terran	6	175	215.5	40.5
5131	Protoss	5	151	189	38
5135	Zerg	4	148	191	43
5136	Zerg	5	167	231	64
5138	Terran	6	198	240.5	42.5
514	Protoss	4	165	224	59
5140	Zerg	5	140	207	67
5141	Random (Te	6	201	238	37
5143	Protoss	5	176	231	55
5147	Zerg	4	136	212.5	76.5
5151	Zerg	6	147	216	69
5152	Protoss	5	153	213	60
5153	Protoss	2	195	239.5	44.5
5155	Terran	6	134	157	23
5157	Zerg	5	171	241	70
5159	Zerg	5	172	233.5	61.5
5165	Zerg	3	148	221.5	73.5
5166	Terran	6	198	245	47
517	Random (Ze	4	131	188	57
5170	Protoss	6	96	124	28
5173	Terran	4	169	210	41
5174	Protoss	4	179	222.5	43.5
5180	Terran	3	203	236.5	33.5
5188	Terran	2	204	242.5	38.5
5189	Protoss	3	161	211	50
519	Random (Pr	4	176	235	59
5192	Terran	5	156	194.5	38.5
5194	Zerg	6	157	223.5	66.5
5199	Protoss	3	173	221.5	48.5
52	Terran	5	159	208	49
5200	Zerg	3	112	177	65
5206	Zerg	4	152	210.5	58.5
5207	Zerg	4	197	238.5	41.5
5209	Protoss	5	171	221.5	50.5
5213	Zerg	4	142	212	70
5215	Terran	4	178	235	57
5224	Zerg	5	140	221.5	81.5
5227	Terran	6	179	228.5	49.5
5229	Zerg	4	159	222	63
523	Zerg	6	162	212.5	50.5
5233	Terran	4	172	214.5	42.5
5235	Protoss	5	167	201.5	34.5
5243	Zerg	4	169	220.5	51.5
5246	Protoss	6	171	239.5	68.5
525	Zerg	5	161	221.5	60.5
5255	Protoss	5	166	222	56
5256	Terran	4	176	219	43
526	Zerg	4	140	199	59
5262	Protoss	5	191	244.5	53.5
5263	Terran	5	154	191.5	37.5
5264	Protoss	5	115	168	53
5268	Zerg	6	152	243	91
527	Zerg	3	149	207.5	58.5
5271	Terran	5	198	241	43
5272	Zerg	5	125	201.5	76.5
5283	Zerg	3	168	232.5	64.5
5285	Terran	5	193	231	38
5289	Terran	7	207	238.5	31.5
5295	Terran	6	174	214	40
5300	Zerg	5	143	199	56
5302	Protoss	3	183	237.5	54.5
5303	Zerg	6	147	210	63
5304	Protoss	1	167	221	54
5309	Zerg	4	159	225.5	66.5
531	Protoss	6	170	197	27
5312	Protoss	2	180	243.5	63.5
5315	Protoss	6	179	240.5	61.5
5323	Terran	1	161	202.5	41.5
5325	Zerg	5	170	224.5	54.5
5326	Terran	1	187	220	33
5331	Protoss	5	178	233	55
5333	Terran	6	185	217.5	32.5
5335	Protoss	3	165	219.5	54.5
5336	Protoss	4	170	227.5	57.5
5339	Zerg	4	135	187.5	52.5
5342	Zerg	5	153	209.5	56.5
5343	Zerg	4	113	178	65
5345	Zerg	6	169	215.5	46.5
535	Zerg	4	163	223	60
5351	Zerg	5	166	232.5	66.5
5354	Zerg	3	170	218.5	48.5
5357	Zerg	5	174	234	60
5359	Terran	5	193	223	30
5360	Protoss	5	144	217	73
5365	Terran	6	194	231.5	37.5
5372	Protoss	4	194	241.5	47.5
5374	Terran	4	180	223	43
5382	Protoss	5	176	234	58
5384	Zerg	4	177	233	56
5386	Terran	5	166	227	61
5390	Zerg	3	151	228	77
5393	Zerg	4	159	222.5	63.5
5395	Zerg	6	158	225	67
5398	Terran	4	168	206.5	38.5
5400	Protoss	5	188	249	61
5402	Zerg	6	157	226.5	69.5
5403	Random (Ze	6	173	228	55
5405	Zerg	5	161	228.5	67.5
5406	Terran	6	186	229.5	43.5
5407	Protoss	6	175	224.5	49.5
5412	Zerg	3	140	213	73
5413	Protoss	4	152	198.5	46.5
542	Zerg	4	175	225.5	50.5
5424	Terran	2	182	242.5	60.5
5433	Terran	3	180	226.5	46.5
5434	Protoss	2	188	248.5	60.5
5438	Random (Te	5	200	238.5	38.5
5439	Terran	5	130	195.5	65.5
5442	Terran	2	165	210	45
5446	Terran	6	182	214.5	32.5
545	Zerg	5	172	226.5	54.5
5451	Random (Te	3	175	218.5	43.5
5453	Zerg	6	164	227	63
5456	Protoss	6	180	233	53
546	Terran	4	178	211	33
5460	Protoss	4	151	199	48
5461	Protoss	3	188	226	38
5469	Protoss	5	207	231.5	24.5
5472	Protoss	6	179	215.5	36.5
5473	Terran	4	162	198	36
5475	Protoss	6	187	234.5	47.5
5476	Protoss	6	215	245	30
5483	Protoss	1	201	243.5	42.5
5487	Zerg	6	159	223	64
5488	Protoss	5	157	209.5	52.5
5489	Zerg	6	166	222	56
5491	Protoss	5	175	245.5	70.5
5493	Protoss	3	144	209	65
5495	Terran	6	218	240	22
5503	Protoss	4	167	236.5	69.5
5508	Terran	3	181	223.5	42.5
5510	Protoss	5	169	215.5	46.5
5517	Protoss	5	167	215	48
5519	Zerg	6	153	233	80
5520	Protoss	6	158	204.5	46.5
5521	Protoss	4	165	193.5	28.5
5522	Protoss	5	144	195.5	51.5
5525	Terran	4	204	245.5	41.5
5527	Terran	2	171	220.5	49.5
5532	Zerg	6	172	224.5	52.5
5535	Zerg	3	149	216	67
5536	Terran	4	155	186	31
5545	Zerg	4	147	213.5	66.5
5547	Terran	5	181	221.5	40.5
5548	Random (Pr	4	176	208	32
5551	Terran	5	203	232	29
5557	Zerg	4	162	229	67
5558	Protoss	1	148	202.5	54.5
5563	Protoss	6	167	220.5	53.5
5567	Protoss	4	151	179	28
5568	Protoss	6	189	238	49
557	Zerg	4	171	230.5	59.5
5570	Protoss	4	173	217	44
5571	Zerg	5	165	222.5	57.5
5572	Zerg	3	164	228	64
5582	Protoss	5	161	196	35
5586	Zerg	4	169	225.5	56.5
5596	Zerg	3	118	166.5	48.5
5597	Terran	3	185	223.5	38.5
5599	Random (Ze	5	160	222.5	62.5
56	Protoss	4	190	247.5	57.5
560	Protoss	5	134	183.5	49.5
5604	Zerg	7	152	229	77
5605	Zerg	6	162	229.5	67.5
5610	Terran	4	183	226	43
5612	Zerg	3	166	232.5	66.5
5614	Zerg	2	178	224	46
5616	Protoss	4	170	207.5	37.5
5617	Protoss	6	193	242	49
5618	Zerg	3	132	192.5	60.5
5623	Zerg	4	149	204.5	55.5
5625	Terran	2	187	231	44
5627	Protoss	4	133	175	42
5634	Zerg	5	153	216.5	63.5
5637	Terran	3	156	219	63
5643	Protoss	4	162	220	58
5649	Random (Ze	5	133	202.5	69.5
5653	Zerg	6	127	183.5	56.5
5654	Random (Ze	2	155	210	55
5655	Zerg	3	171	230.5	59.5
5657	Protoss	4	195	248.5	53.5
5658	Terran	6	150	197	47
5663	Protoss	1	172	233.5	61.5
5669	Protoss	3	184	239.5	55.5
5670	Protoss	4	185	243.5	58.5
5671	Zerg	4	158	208.5	50.5
5673	Zerg	4	139	200.5	61.5
5674	Zerg	2	153	227.5	74.5
5675	Terran	5	159	183.5	24.5
568	Zerg	5	165	237.5	72.5
5684	Zerg	5	169	237	68
5685	Zerg	4	156	199	43
5688	Terran	3	170	222	52
5691	Protoss	1	173	227.5	54.5
5693	Zerg	2	136	198	62
57	Protoss	3	113	152	39
570	Terran	4	206	241	35
5702	Zerg	5	151	207.5	56.5
5704	Terran	5	166	211.5	45.5
5707	Terran	2	183	228.5	45.5
5708	Protoss	5	196	238	42
5710	Terran	2	136	178.5	42.5
5711	Zerg	4	140	219.5	79.5
5713	Random (Ze	5	175	225.5	50.5
5717	Terran	4	169	220.5	51.5
5718	Protoss	3	175	221	46
5720	Protoss	4	188	239.5	51.5
5729	Protoss	5	174	242	68
5732	Protoss	5	174	236.5	62.5
5735	Zerg	5	159	215	56
5737	Protoss	3	145	213	68
5750	Zerg	4	152	214	62
5751	Random (Te	4	184	246	62
5753	Zerg	6	168	223.5	55.5
576	Protoss	5	190	243	53
5760	Zerg	5	110	162.5	52.5
5762	Zerg	6	133	211	78
5765	Terran	2	188	226.5	38.5
5766	Protoss	4	165	213.5	48.5
5768	Terran	6	151	191.5	40.5
5769	Zerg	3	164	224	60
5771	Terran	5	180	226.5	46.5
5777	Zerg	1	145	216	71
578	Protoss	5	204	248	44
5781	Terran	3	188	214	26
5784	Zerg	1	164	229.5	65.5
5787	Zerg	4	184	242	58
5788	Zerg	6	178	234.5	56.5
5796	Protoss	6	187	235.5	48.5
5800	Zerg	5	185	236.5	51.5
5804	Protoss	3	205	243	38
5805	Protoss	5	165	206	41
5807	Terran	1	187	238.5	51.5
5809	Protoss	5	164	223.5	59.5
581	Terran	5	188	232.5	44.5
5812	Random (Te	2	189	229	40
5814	Protoss	5	136	177.5	41.5
5815	Protoss	5	168	235	67
5818	Zerg	4	157	224	67
5819	Zerg	6	164	236	72
5823	Protoss	6	146	197	51
5824	Terran	5	212	231.5	19.5
5828	Protoss	6	183	225	42
5829	Terran	3	170	199	29
5831	Terran	3	186	229	43
5836	Protoss	6	183	240.5	57.5
5838	Terran	3	203	248	45
5840	Zerg	4	156	217.5	61.5
5847	Protoss	5	179	225.5	46.5
585	Zerg	5	144	198.5	54.5
5854	Zerg	5	180	246.5	66.5
5856	Zerg	6	177	233	56
5860	Terran	6	163	221	58
5861	Terran	4	193	246	53
5870	Zerg	3	161	229	68
5871	Protoss	5	164	208	44
5873	Protoss	1	150	191.5	41.5
5877	Protoss	5	166	207.5	41.5
588	Zerg	4	125	196	71
5880	Terran	4	158	199	41
5883	Terran	1	198	230.5	32.5
5888	Zerg	5	153	208.5	55.5
590	Zerg	1	148	233	85
5903	Zerg	3	152	209	57
5907	Terran	4	167	205.5	38.5
5908	Random (Te	4	202	243	41
5911	Protoss	4	187	233.5	46.5
5915	Zerg	6	176	232.5	56.5
5916	Terran	4	179	240	61
5925	Protoss	5	147	193.5	46.5
5927	Protoss	3	169	207	38
5928	Zerg	5	153	207	54
5929	Protoss	4	190	243	53
5931	Zerg	4	158	222.5	64.5
5934	Zerg	6	186	236.5	50.5
5943	Terran	5	187	234.5	47.5
5947	Protoss	6	181	227	46
5948	Protoss	5	161	210	49
5950	Random (Pr	2	170	218.5	48.5
5954	Protoss	4	193	241	48
5955	Random (Ze	5	164	236	72
5956	Zerg	6	161	230	69
5962	Protoss	6	184	238	54
5963	Protoss	2	197	236	39
5968	Zerg	6	167	229.5	62.5
5973	Zerg	6	163	219.5	56.5
5978	Terran	5	199	248	49
5982	Terran	1	169	220.5	51.5
5987	Terran	6	200	229	29
5988	Terran	4	189	224.5	35.5
5997	Terran	6	191	227	36
60	Terran	2	186	231	45
600	Zerg	1	158	223.5	65.5
6000	Protoss	6	185	237.5	52.5
6004	Zerg	5	148	215.5	67.5
6011	Random (Ze	4	156	194	38
6012	Protoss	4	195	236.5	41.5
6019	Terran	4	185	235.5	50.5
6020	Protoss	5	178	233.5	55.5
6022	Zerg	4	163	226.5	63.5
6034	Zerg	6	178	229	51
6039	Zerg	6	148	222	74
6046	Terran	6	183	236.5	53.5
6047	Protoss	5	182	220	38
6048	Zerg	4	154	220.5	66.5
6052	Protoss	5	191	227.5	36.5
6055	Zerg	6	189	241	52
6056	Zerg	4	153	214	61
6059	Terran	4	155	181.5	26.5
6067	Zerg	2	130	199	69
6068	Zerg	6	155	231.5	76.5
607	Protoss	4	176	228.5	52.5
6070	Zerg	3	177	225	48
6071	Random (Ze	5	156	214.5	58.5
6072	Zerg	6	183	229.5	46.5
6079	Protoss	6	198	241	43
608	Protoss	6	179	245	66
6082	Terran	3	207	238.5	31.5
6084	Protoss	3	159	205	46
6085	Terran	6	203	234	31
609	Protoss	6	160	216	56
6094	Zerg	4	142	204.5	62.5
6099	Zerg	4	135	199.5	64.5
61	Terran	1	180	233.5	53.5
6100	Protoss	4	169	239.5	70.5
6102	Protoss	4	170	224	54
6107	Protoss	6	187	237	50
6109	Zerg	5	150	224	74
611	Terran	6	179	218.5	39.5
6111	Protoss	6	167	236	69
6113	Zerg	4	170	229	59
6114	Zerg	3	139	210	71
6119	Zerg	3	131	189	58
6120	Protoss	5	194	243	49
6123	Protoss	4	186	225.5	39.5
6125	Terran	4	181	223.5	42.5
6126	Terran	6	168	215.5	47.5
6130	Zerg	3	132	210	78
6136	Random (Te	5	191	218	27
614	Terran	5	188	231	43
6156	Zerg	4	136	218	82
6159	Zerg	5	137	207	70
616	Protoss	5	158	220.5	62.5
6160	Terran	5	187	243.5	56.5
6161	Zerg	3	162	217	55
6167	Terran	6	203	250	47
6172	Terran	1	173	205	32
6177	Protoss	7	169	223	54
6180	Random (Te	3	181	210.5	29.5
6185	Protoss	2	164	224	60
6186	Zerg	6	124	184.5	60.5
6189	Random (Ze	3	158	234	76
6197	Zerg	6	173	238	65
6198	Zerg	6	182	235.5	53.5
6206	Zerg	6	143	228	85
621	Zerg	3	165	225	60
6215	Zerg	5	140	200	60
6216	Zerg	3	167	215.5	48.5
6218	Zerg	6	151	211	60
6219	Terran	2	176	218.5	42.5
6224	Zerg	3	144	218	74
6226	Zerg	5	139	209	70
623	Terran	5	161	214.5	53.5
6236	Terran	2	202	247	45
6237	Protoss	1	179	235.5	56.5
6242	Protoss	3	161	220	59
6248	Terran	5	185	231.5	46.5
6253	Zerg	3	131	218	87
6255	Zerg	5	168	230.5	62.5
6258	Protoss	6	203	234	31
626	Zerg	5	153	229	76
6263	Zerg	4	179	223	44
6268	Zerg	2	161	223	62
6269	Zerg	6	161	211.5	50.5
6281	Protoss	5	146	168.5	22.5
6286	Protoss	6	182	236	54
6288	Random (Te	2	200	249.5	49.5
6289	Terran	6	132	151	19
630	Zerg	3	153	218.5	65.5
6301	Terran	6	143	182	39
6305	Protoss	4	161	213	52
631	Zerg	6	158	223.5	65.5
6311	Zerg	3	154	219.5	65.5
6316	Terran	1	176	228.5	52.5
632	Zerg	5	185	224	39
6321	Zerg	5	146	207	61
6322	Terran	2	125	161	36
6324	Zerg	1	108	133.5	25.5
6326	Random (Te	4	185	226.5	41.5
6327	Terran	6	194	235	41
6329	Zerg	4	153	222.5	69.5
633	Zerg	3	112	161.5	49.5
6339	Terran	3	186	224.5	38.5
6343	Zerg	5	160	238.5	78.5
6345	Zerg	5	170	224	54
6350	Zerg	4	171	236	65
6351	Zerg	3	141	229.5	88.5
6352	Protoss	3	172	242	70
6358	Zerg	5	156	211	55
636	Zerg	5	159	228	69
6364	Terran	4	149	192	43
6368	Zerg	2	138	203	65
6369	Protoss	3	173	224.5	51.5
637	Protoss	6	154	192	38
6371	Terran	3	138	212	74
6378	Zerg	4	163	228.5	65.5
638	Terran	6	204	244.5	40.5
6380	Zerg	4	177	230.5	53.5
6383	Terran	2	179	234	55
6387	Terran	4	206	242.5	36.5
6390	Terran	4	179	231	52
6393	Zerg	7	163	213.5	50.5
6395	Zerg	2	144	199.5	55.5
6397	Zerg	5	179	228	49
6402	Terran	5	198	248.5	50.5
6411	Terran	6	191	238.5	47.5
6412	Random (Pr	3	193	241	48
6420	Protoss	6	189	243	54
6421	Zerg	5	143	205	62
6423	Protoss	5	116	144.5	28.5
6424	Zerg	4	164	221	57
6425	Protoss	4	172	223.5	51.5
6428	Zerg	6	159	220	61
6430	Random (Te	4	195	241.5	46.5
6431	Zerg	3	171	227.5	56.5
6432	Protoss	2	145	196	51
6440	Protoss	3	138	193	55
6441	Zerg	3	145	205	60
6442	Terran	5	176	225.5	49.5
645	Random (Ze	2	158	195	37
6452	Random (Ze	3	172	239.5	67.5
6454	Zerg	2	151	222.5	71.5
6456	Protoss	4	174	247.5	73.5
6458	Terran	2	155	178.5	23.5
6466	Protoss	4	187	245.5	58.5
6469	Zerg	7	177	237.5	60.5
6472	Protoss	3	151	223.5	72.5
6474	Terran	6	198	239.5	41.5
6476	Protoss	5	133	185.5	52.5
6478	Terran	3	186	232	46
6481	Zerg	3	149	213.5	64.5
6483	Zerg	2	159	192	33
6484	Protoss	5	180	231	51
6489	Protoss	4	140	182.5	42.5
649	Zerg	6	171	225.5	54.5
6490	Terran	5	185	229	44
6496	Protoss	3	180	236.5	56.5
650	Zerg	3	152	226	74
6503	Zerg	4	183	227	44
6507	Zerg	3	144	201.5	57.5
6509	Zerg	5	147	209	62
6510	Zerg	4	158	210	52
6511	Protoss	3	157	195	38
6512	Protoss	3	126	187.5	61.5
6514	Zerg	4	153	232	79
6518	Zerg	6	166	231.5	65.5
6520	Zerg	5	189	232	43
6522	Zerg	3	134	214.5	80.5
6525	Zerg	5	165	212.5	47.5
6529	Zerg	3	174	238.5	64.5
6531	Terran	6	182	228.5	46.5
6532	Protoss	4	202	247	45
6533	Zerg	2	175	238.5	63.5
6543	Terran	5	193	221.5	28.5
6546	Zerg	4	169	235	66
6547	Protoss	4	194	238.5	44.5
6549	Terran	5	192	229	37
655	Protoss	5	175	234.5	59.5
6554	Zerg	4	157	227	70
6557	Zerg	4	164	213.5	49.5
656	Protoss	5	194	233	39
6560	Protoss	5	157	210	53
6565	Protoss	2	178	224.5	46.5
6567	Zerg	4	129	197.5	68.5
6572	Zerg	6	161	221	60
6573	Zerg	5	184	228	44
6576	Zerg	3	130	208.5	78.5
6581	Zerg	2	151	217	66
6587	Zerg	4	180	236.5	56.5
6588	Terran	4	159	198.5	39.5
6596	Zerg	3	165	226.5	61.5
6598	Protoss	6	151	208.5	57.5
6600	Terran	2	138	186	48
6603	Protoss	5	187	233.5	46.5
6605	Protoss	2	157	225	68
6606	Terran	5	207	255.5	48.5
6609	Terran	3	167	214.5	47.5
6611	Zerg	6	130	189	59
6615	Protoss	5	183	232	49
6618	Zerg	5	164	236.5	72.5
6619	Terran	1	182	237.5	55.5
6625	Zerg	4	144	226	82
6627	Terran	6	177	231	54
6629	Terran	6	193	237	44
6630	Terran	5	167	209	42
6639	Random (Ze	4	157	220.5	63.5
6642	Zerg	6	169	222.5	53.5
6645	Terran	5	177	213	36
6649	Protoss	6	168	208.5	40.5
6651	Random (Ze	4	155	220	65
6653	Terran	5	184	234	50
6655	Terran	6	163	210.5	47.5
6663	Protoss	6	151	198	47
6666	Zerg	5	127	185.5	58.5
6670	Protoss	6	165	214	49
6678	Protoss	5	187	233	46
6685	Random (Te	4	186	230.5	44.5
6689	Zerg	5	158	217.5	59.5
6696	Terran	6	179	219	40
6698	Terran	6	190	238	48
6707	Zerg	3	155	209.5	54.5
6708	Zerg	4	178	227.5	49.5
6709	Terran	4	186	225	39
6710	Zerg	3	173	221	48
6715	Protoss	6	189	230	41
6718	Zerg	3	152	217.5	65.5
6720	Terran	5	191	223.5	32.5
6721	Zerg	4	152	208	56
6728	Zerg	2	137	195	58
6731	Terran	3	182	229.5	47.5
674	Zerg	4	176	237.5	61.5
6740	Zerg	4	188	236	48
6741	Zerg	6	165	232	67
6742	Protoss	6	194	244	50
6744	Terran	1	170	225.5	55.5
6747	Terran	3	193	238	45
6752	Zerg	5	137	207.5	70.5
6757	Protoss	6	154	201	47
6767	Zerg	5	177	231	54
6768	Zerg	4	156	211.5	55.5
6775	Zerg	3	136	191	55
6778	Terran	5	197	241.5	44.5
6792	Zerg	5	159	227.5	68.5
6793	Zerg	6	150	216.5	66.5
6794	Zerg	5	151	209.5	58.5
6798	Terran	4	170	201.5	31.5
6801	Protoss	2	193	241	48
6804	Terran	6	192	236	44
6805	Zerg	5	155	223	68
6811	Terran	5	168	208.5	40.5
6812	Terran	2	164	212	48
6826	Zerg	2	153	216	63
6829	Random (Ze	5	163	234.5	71.5
683	Zerg	4	163	225.5	62.5
6832	Zerg	5	173	229.5	56.5
6833	Terran	5	151	214.5	63.5
6836	Zerg	5	155	205.5	50.5
6840	Zerg	3	176	235	59
6842	Zerg	1	151	212	61
6847	Terran	1	169	225	56
685	Zerg	4	168	217	49
6852	Zerg	4	167	222.5	55.5
6853	Protoss	2	193	244.5	51.5
6856	Random (Ze	5	137	206	69
6857	Zerg	4	135	236	101
6865	Terran	6	189	230	41
6866	Protoss	5	138	191.5	53.5
6874	Terran	5	192	241	49
6879	Terran	2	178	231	53
6882	Protoss	6	134	172.5	38.5
689	Protoss	2	152	220	68
6890	Zerg	6	192	237.5	45.5
6891	Protoss	4	190	243	53
6894	Zerg	4	175	238.5	63.5
6899	Protoss	4	171	216.5	45.5
6901	Protoss	3	181	227.5	46.5
6902	Random (Te	3	175	241	66
6904	Zerg	4	133	200	67
6906	Zerg	3	161	205.5	44.5
691	Protoss	4	164	237.5	73.5
6913	Protoss	4	197	239	42
6915	Protoss	4	197	251	54
6918	Zerg	6	155	225	70
6925	Zerg	3	155	212.5	57.5
6927	Protoss	5	161	223	62
6928	Terran	5	181	217.5	36.5
6930	Protoss	3	192	241	49
6938	Terran	4	180	233.5	53.5
694	Terran	2	194	222.5	28.5
6943	Zerg	5	135	199	64
6947	Zerg	4	169	220	51
6952	Terran	4	183	229	46
6954	Zerg	3	166	209.5	43.5
6963	Zerg	2	145	222.5	77.5
6964	Zerg	6	184	231	47
6965	Zerg	4	131	203.5	72.5
6967	Protoss	5	181	252	71
6970	Zerg	3	151	205.5	54.5
6973	Zerg	4	149	210.5	61.5
6974	Protoss	3	185	244	59
6976	Terran	4	150	175	25
6980	Zerg	6	166	229	63
6981	Terran	6	202	242.5	40.5
6988	Protoss	3	176	233.5	57.5
6989	Terran	5	211	240.5	29.5
699	Zerg	1	126	202.5	76.5
6993	Zerg	6	137	201	64
6994	Zerg	6	129	204.5	75.5
6995	Protoss	6	142	172	30
6996	Zerg	6	117	147.5	30.5
6998	Protoss	4	161	195	34
7006	Terran	5	158	189	31
7009	Terran	5	174	226	52
701	Zerg	2	148	202	54
7013	Zerg	4	150	220.5	70.5
7014	Terran	6	197	236	39
7015	Protoss	6	156	228.5	72.5
7022	Zerg	6	154	227.5	73.5
7026	Zerg	3	153	203	50
7028	Zerg	6	167	245	78
7032	Terran	3	192	226.5	34.5
7033	Protoss	5	172	230.5	58.5
7038	Random (Pr	4	155	200	45
704	Terran	6	188	232.5	44.5
7043	Protoss	3	161	229.5	68.5
705	Zerg	5	161	219	58
7059	Terran	4	159	195.5	36.5
7061	Random (Pr	4	184	231	47
7066	Protoss	4	148	205	57
7068	Random (Ze	5	152	207	55
7073	Protoss	5	176	231	55
7074	Protoss	5	163	200.5	37.5
7077	Terran	5	182	233	51
7079	Protoss	2	174	237.5	63.5
7093	Zerg	5	166	240.5	74.5
7095	Protoss	5	183	247.5	64.5
7096	Zerg	4	161	226	65
7098	Terran	3	193	234	41
710	Protoss	6	137	184.5	47.5
7103	Terran	6	185	222	37
711	Protoss	5	165	217.5	52.5
7110	Zerg	5	153	233.5	80.5
7119	Terran	6	205	231	26
712	Zerg	4	166	228.5	62.5
7120	Zerg	6	168	244	76
7124	Terran	4	188	238.5	50.5
7127	Random (Ze	6	180	240.5	60.5
7129	Terran	6	166	229	63
713	Zerg	3	129	207.5	78.5
7134	Zerg	5	177	241.5	64.5
7149	Random (Te	6	171	214	43
7156	Random (Pr	6	153	187.5	34.5
716	Protoss	4	195	242.5	47.5
7166	Protoss	4	194	243	49
7168	Terran	6	182	228.5	46.5
7169	Terran	6	179	230.5	51.5
7170	Zerg	3	166	219	53
7171	Terran	4	200	238.5	38.5
7182	Terran	1	192	239.5	47.5
7188	Zerg	5	139	219	80
7193	Zerg	5	138	204.5	66.5
7196	Protoss	5	158	199.5	41.5
72	Zerg	7	169	230.5	61.5
7200	Zerg	3	125	219	94
7204	Terran	4	173	214.5	41.5
7206	Zerg	4	175	230	55
7210	Zerg	4	116	155	39
7212	Terran	6	163	200.5	37.5
7217	Protoss	4	189	230	41
722	Zerg	5	152	215.5	63.5
7225	Zerg	4	171	233	62
7227	Terran	5	174	249	75
7228	Random (Pr	5	172	217	45
723	Zerg	5	167	203	36
7231	Terran	4	177	230.5	53.5
7233	Protoss	5	179	241.5	62.5
7234	Protoss	2	183	226.5	43.5
7239	Zerg	6	179	246.5	67.5
724	Zerg	3	154	222	68
7242	Terran	6	191	227.5	36.5
7245	Protoss	2	168	240.5	72.5
7253	Zerg	4	149	211	62
7255	Zerg	2	168	230.5	62.5
7257	Protoss	4	159	204.5	45.5
7258	Terran	7	219	245.5	26.5
7259	Terran	5	156	175	19
7260	Zerg	4	159	209	50
7266	Zerg	6	195	231.5	36.5
7267	Protoss	2	144	191.5	47.5
7274	Protoss	3	173	212.5	39.5
7281	Zerg	5	169	231.5	62.5
7282	Terran	4	205	244.5	39.5
7285	Zerg	5	154	218.5	64.5
7287	Zerg	6	183	240.5	57.5
7290	Terran	5	153	194.5	41.5
7305	Zerg	6	165	221.5	56.5
7309	Zerg	6	154	215	61
731	Protoss	1	187	238	51
7313	Zerg	4	179	231	52
7316	Terran	6	174	221.5	47.5
7320	Protoss	4	149	217	68
7325	Terran	5	192	239	47
7328	Zerg	5	169	235	66
7332	Protoss	5	185	221	36
7333	Protoss	3	189	232	43
7339	Protoss	6	180	233.5	53.5
7341	Zerg	5	147	227	80
7347	Terran	6	210	246	36
735	Zerg	2	139	195.5	56.5
7350	Protoss	5	168	235	67
7351	Zerg	6	159	226.5	67.5
7354	Terran	4	202	246.5	44.5
736	Zerg	3	127	175.5	48.5
7368	Terran	6	200	247.5	47.5
7372	Protoss	4	157	208	51
7377	Zerg	5	176	213.5	37.5
7378	Protoss	6	165	192	27
7379	Zerg	2	148	199.5	51.5
7381	Zerg	4	152	205.5	53.5
7384	Zerg	6	139	208.5	69.5
7385	Protoss	4	136	193	57
7387	Zerg	5	170	224.5	54.5
7391	Terran	6	175	235	60
7393	Terran	6	194	239.5	45.5
7394	Terran	4	159	201	42
7396	Terran	6	181	237	56
7397	Zerg	6	166	227.5	61.5
7399	Zerg	5	138	190.5	52.5
7402	Zerg	4	149	214.5	65.5
7406	Zerg	6	119	192	73
7407	Zerg	4	143	206.5	63.5
7409	Terran	6	199	241.5	42.5
7411	Terran	4	203	231.5	28.5
7415	Protoss	7	168	189	21
7419	Terran	3	215	248.5	33.5
7424	Terran	6	201	252.5	51.5
7426	Terran	5	186	248	62
7428	Terran	4	172	223	51
7430	Zerg	6	180	234.5	54.5
7431	Protoss	3	166	214	48
7433	Protoss	4	193	248.5	55.5
7434	Zerg	4	178	223.5	45.5
7448	Protoss	5	166	193.5	27.5
7450	Terran	6	159	205	46
7451	Protoss	6	208	238	30
7453	Terran	3	189	218	29
7456	Random (Ze	3	131	225	94
7458	Terran	6	187	224	37
746	Terran	5	159	206.5	47.5
7464	Terran	1	183	198	15
7465	Zerg	3	147	206.5	59.5
747	Zerg	5	163	207	44
7479	Terran	6	162	220	58
7481	Protoss	2	159	213	54
7490	Zerg	4	154	211	57
750	Protoss	6	194	238	44
7500	Protoss	5	156	219	63
751	Zerg	4	178	223	45
7513	Terran	6	201	233	32
7519	Zerg	4	160	220.5	60.5
7520	Terran	4	214	252	38
7523	Zerg	5	171	210.5	39.5
7525	Zerg	5	124	181	57
7527	Terran	4	183	233.5	50.5
7528	Terran	2	146	193.5	47.5
7529	Terran	6	145	180	35
7530	Zerg	5	154	221.5	67.5
7531	Terran	2	128	156.5	28.5
7544	Protoss	2	184	231.5	47.5
7552	Zerg	4	150	217	67
756	Protoss	6	126	168	42
7560	Random (Ze	5	154	210	56
7561	Zerg	3	157	219	62
7565	Zerg	3	162	224	62
7569	Terran	5	174	197	23
7571	Protoss	6	152	174.5	22.5
7575	Zerg	5	146	220	74
7576	Zerg	3	110	159	49
7579	Terran	6	179	211.5	32.5
758	Terran	2	166	237	71
7580	Terran	5	199	248	49
7581	Terran	4	194	236	42
7587	Zerg	6	168	223	55
759	Zerg	5	154	224.5	70.5
7590	Terran	3	179	227	48
7591	Terran	2	182	220	38
7592	Zerg	5	150	211	61
7595	Terran	4	182	221	39
7598	Zerg	6	174	237	63
7602	Zerg	4	135	202	67
7603	Zerg	4	166	223.5	57.5
7608	Zerg	5	147	221	74
7609	Zerg	6	181	232.5	51.5
7611	Protoss	5	165	220.5	55.5
7614	Terran	4	190	220	30
7616	Zerg	5	163	240.5	77.5
7623	Terran	2	130	157.5	27.5
7627	Random (Te	5	205	240.5	35.5
7628	Terran	5	190	212.5	22.5
7630	Zerg	5	178	239.5	61.5
7631	Protoss	6	176	224.5	48.5
7634	Zerg	5	164	233.5	69.5
7636	Zerg	4	174	215.5	41.5
7640	Terran	5	196	230	34
7641	Random (Ze	6	167	219.5	52.5
7645	Terran	6	203	238.5	35.5
7646	Protoss	1	191	244	53
7649	Terran	4	182	228.5	46.5
765	Terran	3	184	246.5	62.5
7650	Zerg	5	166	225	59
7660	Terran	6	193	217.5	24.5
7661	Terran	5	202	242	40
7663	Protoss	4	195	240	45
7666	Zerg	1	150	180.5	30.5
7667	Protoss	5	172	230.5	58.5
7676	Terran	3	186	233	47
7677	Zerg	6	157	216	59
7681	Protoss	5	168	212.5	44.5
7685	Protoss	1	156	211	55
7693	Zerg	3	160	215.5	55.5
7695	Zerg	4	150	215.5	65.5
7699	Zerg	5	166	216.5	50.5
77	Zerg	4	172	233.5	61.5
7700	Protoss	1	192	234.5	42.5
7705	Zerg	5	163	208	45
7709	Zerg	4	168	229	61
7712	Terran	6	175	231.5	56.5
7714	Zerg	5	142	221	79
7715	Protoss	3	163	219.5	56.5
7718	Zerg	5	152	226.5	74.5
7719	Protoss	4	176	237.5	61.5
7720	Zerg	5	177	221	44
7721	Terran	6	177	210.5	33.5
7723	Terran	6	208	238.5	30.5
7727	Terran	6	178	228.5	50.5
7728	Protoss	3	178	236	58
7729	Zerg	6	142	224	82
7732	Terran	5	165	220	55
7734	Zerg	4	160	216.5	56.5
7736	Terran	5	191	243	52
7737	Zerg	4	149	212.5	63.5
774	Zerg	3	160	225.5	65.5
7740	Terran	3	151	182.5	31.5
7745	Zerg	4	151	228	77
7756	Zerg	4	143	220	77
7757	Protoss	4	190	243	53
776	Zerg	2	149	199.5	50.5
7766	Terran	5	175	233.5	58.5
7767	Protoss	2	173	240.5	67.5
7770	Terran	5	179	231	52
[truncated: 502 more rows]
