# Supplementary material for: Classic motor chunking theory fails to account for behavioural diversity and speed in a complex naturalistic task
Source: PLoS One. 2019 Jun 13;14(6):e0218251. doi: 10.1371/journal.pone.0218251 (PMC6564011; doi:10.1371/journal.pone.0218251)
Supplement: S5 File — (CSV) [file pone.0218251.s012.csv]

GameID	LeagueIdx	Race	Screen_Shift_times	Sel_times
100	5	Zerg	0.678829882520642	0.652098367457425
1000	6	Terran	0.730365855348146	0.599370515260075
1004	4	Protoss	1.93734646482904	0.983396076531759
1008	4	Zerg	0.84492515144	0.863114512339047
1009	5	Zerg	1.63618902116607	0.851326099556966
1013	1	Terran	1.79304823929834	1.00103694962649
1025	3	Protoss	1.65568820570758	0.914096878729952
1029	2	Zerg	1.67999022041751	0.876241493762077
1031	2	Protoss	1.84875548621816	0.89049272401487
1043	3	Protoss	1.54692478473559	1.12469425078649
106	5	Zerg	0.70407243294391	0.518650337508334
1062	4	Terran	1.06309968996576	0.724249499023689
1063	4	Protoss	1.02742724562193	0.825790465332918
1071	2	Protoss	1.22161185116897	0.912356328066283
1077	5	Protoss	1.22055576470625	0.576219093930231
1083	2	Terran	1.7837944991441	1.25524263504007
1091	3	Protoss	1.14617421729775	0.919014870806053
1093	2	Terran	1.54902944430667	1.18249374904198
1106	5	Zerg	0.707272762184562	0.56872068411047
1110	4	Protoss	1.40926925566169	0.957469001072245
1124	4	Random (Pr	1.24145408191232	0.733178795499189
1125	6	Zerg	0.906813310989309	0.613128929568948
1132	3	Terran	1.47056553454604	1.05863000830271
1137	4	Terran	2.01768041840004	1.03156549146679
1141	1	Terran	1.41661241116431	0.975742807895593
1143	4	Zerg	1.47204737495324	0.987388920030022
1150	3	Protoss	1.44894250661995	0.63697472513243
1164	6	Zerg	1.04882201958263	0.755151854099496
1167	4	Zerg	0.995329651777352	0.588709422646852
1173	1	Protoss	3.18470070762233	1.31167815848549
1178	2	Terran	1.00285965602051	0.610614889536033
1179	6	Zerg	0.506363823797553	0.563012624949919
1182	4	Protoss	1.24286903369004	0.664313707674111
1210	4	Protoss	1.22251833594791	0.800483745190235
1212	2	Zerg	1.88353968206426	1.40213872113966
1216	7	Zerg	0.436055700262845	0.420547906151672
1221	6	Protoss	0.956848396326926	0.600786767114775
1232	3	Protoss	1.29824996233309	1.02755596364317
1233	2	Terran	2.0686683997372	1.07470783964042
1237	3	Terran	0.980098506830962	1.0216846666284
1238	3	Protoss	1.82903803066292	1.07302560464993
1240	3	Terran	0.82512993864493	0.901222613102104
1247	1	Terran	2.07456046313248	0.973230901356785
1248	4	Terran	0.793266131215989	0.703857238728819
1255	3	Zerg	1.10255841945681	0.84897375112398
1256	5	Zerg	1.1722252257663	0.833375034824223
1259	6	Protoss	0.502747942872936	0.515244545659444
1262	6	Protoss	0.491518958289612	0.54017437032233
127	4	Zerg	1.37008427204249	0.764671930892625
1273	5	Terran	0.925321675264919	0.792388138818406
1274	5	Zerg	0.830042947068048	0.604516208413477
1275	2	Zerg	0.585347094548981	0.73139258605277
1277	6	Zerg	0.813604813305025	0.68280135250049
1279	3	Protoss	2.40899895747091	0.79456604773797
1281	5	Protoss	0.66002124148719	0.588322505432775
1285	6	Terran	0.605279458722033	0.625876235034197
1291	4	Terran	0.873480492206261	0.843360475233627
1292	3	Zerg	1.48895490496016	0.991974624911765
1293	6	Terran	1.00384369066592	0.686642261922919
1298	1	Zerg	1.81330642720358	1.07027817066932
1299	4	Terran	1.84286945950957	0.970181599328912
1301	2	Protoss	1.64508445641685	1.14190299640352
1312	2	Protoss	1.65142405557745	0.837460678094663
1318	4	Random (Te	1.40338265127124	0.84861396656606
1319	4	Protoss	1.89532995690731	0.862324930364541
132	5	Protoss	0.912366782775392	0.83819062157415
1325	4	Zerg	0.792614794464527	0.676718207417663
1333	6	Terran	0.562632504543415	0.710879463080576
1335	2	Terran	1.51510690027436	1.26083791978451
1336	5	Terran	0.636233783175275	0.568154292757684
1344	5	Zerg	1.56218626490734	0.893174349457597
1346	5	Zerg	0.855793738053723	0.788549048998561
1348	6	Terran	0.739166230473659	0.761756243203127
1352	6	Zerg	0.312888534521632	0.376275435911807
1356	5	Random (Pr	0.757318328846786	0.594607048347783
1361	5	Zerg	0.676462572967484	0.612405961529124
1375	3	Terran	1.01578480968288	0.706033618188925
1379	5	Zerg	0.947464611566214	0.786921996828602
138	6	Protoss	0.825461284819566	0.614744608703676
1383	6	Protoss	0.81089344395144	0.661858035294666
139	5	Zerg	1.07528460592287	0.796862699032129
1390	5	Protoss	0.731916412434893	0.811985457553809
1392	2	Terran	1.84416649373327	1.02681876043055
140	5	Terran	0.817885133775472	0.747792757829814
1402	5	Zerg	1.2572955656289	0.765156002593983
1403	5	Zerg	1.10579230628228	0.67456909299098
1413	3	Protoss	1.85970753443168	0.851093993104971
1414	5	Protoss	0.942735319963746	0.705062932514228
1416	4	Protoss	1.16105493996874	0.780969011504605
1417	4	Protoss	1.19363731597128	0.663166947121139
142	4	Zerg	0.926313964600875	0.70930171116692
1422	5	Zerg	1.09425028693971	0.839554099462357
1430	4	Zerg	0.96641176408522	1.03698915577197
1433	2	Zerg	1.0118891416281	0.92870052332274
1436	5	Terran	1.225834905634	0.76880721008237
1439	6	Zerg	0.500565996354651	0.497697423309641
144	6	Protoss	0.394070222058565	0.491960277219614
1454	4	Random (Pr	0.343538684150091	0.604389397177193
1455	5	Zerg	0.58557548622179	0.596517523637623
1463	7	Terran	0.385556568612479	0.390135625246825
1477	3	Protoss	1.89451522486269	0.857912842984452
1479	4	Zerg	0.834539613120208	0.736434414980796
1482	4	Zerg	0.814825722312188	0.723673039368706
1484	5	Zerg	1.07120382942981	0.728710088047486
1486	4	Terran	0.655858382821235	0.635213205624759
149	5	Terran	1.24772170309118	1.04478808873809
1491	3	Terran	0.950453868914085	0.75969376142077
1493	6	Protoss	0.778015353665888	0.68076343445767
1495	2	Protoss	1.06700611023999	0.830451896531076
1498	4	Protoss	0.893026460667225	0.53447008840794
1514	6	Zerg	0.572119252870488	0.521382325884503
1518	5	Zerg	0.637941959480295	0.676796781374987
1520	5	Zerg	0.672385084771351	0.619232113643177
1521	3	Zerg	0.946849764319077	0.838340472404855
1525	6	Terran	0.923401631447935	0.664313707674105
1526	5	Zerg	1.24818249439562	0.908995139084425
1530	4	Protoss	0.887840035181578	0.901499112645906
1535	4	Zerg	0.578555326015927	0.527100297021026
1537	6	Protoss	1.19845962270042	0.835830470990467
154	5	Protoss	0.900776757587706	0.533861933484267
1545	6	Zerg	0.558325635717413	0.734900781089067
1552	4	Protoss	0.766502500889681	0.482958892836985
1555	6	Zerg	0.237613467228516	0.432835799458531
1566	4	Terran	1.21660027318313	0.743374439510051
1575	3	Zerg	1.13960669479996	0.710558582217942
1576	5	Zerg	0.906014709012574	0.875664768246255
1578	4	Protoss	0.727288214704962	0.437474880663439
1583	5	Zerg	0.726193609210097	0.567461119764341
1588	3	Terran	0.818453538121655	0.912288975613298
1589	4	Zerg	1.35154393232671	0.925088570067901
1595	3	Terran	1.66725313461909	0.890928063013574
1599	4	Terran	1.40104180989522	0.905905612518617
160	3	Protoss	1.56498588186956	0.797904119343735
1603	1	Terran	1.49290518907816	1.29387902697317
1604	1	Protoss	1.52510134719949	1.05842474276381
1607	3	Zerg	1.51941044522887	1.03573661103485
1609	4	Zerg	0.792427188105754	0.76655443195342
161	3	Protoss	1.73866951906611	0.989442557550881
1615	4	Protoss	1.47707878687936	0.952887809679548
162	5	Terran	1.07577303863054	0.927411603677514
1621	4	Zerg	0.987537909418787	0.813904870400099
1623	5	Zerg	0.806168802102212	0.566125362489898
1624	3	Random (Te	0.933234719426151	0.775833340407897
1629	5	Protoss	1.37089856319901	0.673760263384844
163	6	Protoss	0.736999165299035	0.622480350767677
1640	4	Zerg	1.44313624889193	0.875855099353468
1642	5	Zerg	0.412267732312863	0.674406005027783
1648	1	Random (Te	1.68269327377906	1.076440374016
1653	5	Zerg	1.3811186244142	0.945305148064069
1655	6	Protoss	1.09849473664885	0.678586264736304
1661	4	Random (Te	0.978900551610453	1.00985723572122
1663	6	Protoss	0.814092911571541	0.85160085723558
1665	6	Zerg	0.894564504087108	0.553204311730623
1666	4	Terran	1.20281909884119	0.866544961982298
1673	4	Random (Te	1.11097682603545	0.812336857751814
1676	3	Terran	1.05377636845088	0.884510357576505
1692	3	Protoss	2.02500920079418	0.782677499862298
1701	4	Protoss	0.894288595534684	0.659421440286264
1709	4	Zerg	0.778328620406359	1.035033310514
1712	5	Zerg	0.750965288033808	0.81568262179932
1714	2	Protoss	1.132806491995	0.774618823594483
1731	4	Terran	1.23868569799939	1.01592307247265
1733	5	Zerg	0.643442999942764	0.582871976800005
1745	4	Terran	1.2008375187772	0.96423685913694
1748	4	Zerg	0.897999679576527	1.01711065578648
175	3	Terran	1.1344115088061	0.90556485811189
1752	5	Zerg	0.897612794961439	0.741750779422346
1756	6	Zerg	0.805368181097694	0.655452642074842
1757	4	Zerg	0.469103243063088	0.685390598983554
1763	4	Terran	0.995698253383659	0.744750992915594
1767	3	Terran	1.28046803861691	0.88982611117311
1768	6	Terran	0.604809940810396	0.518666692268686
1769	5	Zerg	0.25314102499791	0.687666563970701
1771	5	Protoss	0.850513979264631	0.694642891431269
1774	2	Zerg	0.7890743981318	0.852116294121019
1780	5	Zerg	0.667274222162876	0.652313510435799
1782	5	Terran	0.735944511090272	0.725057757967633
1784	4	Terran	1.10656573805361	0.70874009403153
1789	6	Random (Pr	0.894725861320876	0.612704555785338
1799	5	Protoss	1.03218981240819	0.79933891196593
180	4	Protoss	1.30520073548061	0.809057122570351
1809	2	Zerg	2.11722946892087	1.25880898520093
1814	2	Terran	1.90526618989656	1.22406348045745
1817	5	Protoss	1.56602876978116	0.75362792466933
182	5	Zerg	0.94634435679446	0.608158577991476
1820	2	Terran	1.47792899281299	0.958900860340633
1822	3	Protoss	1.37234327331544	0.82856939547028
1824	6	Protoss	0.728151410313314	0.536235056266819
1830	1	Protoss	1.4226060516385	0.892305502814159
184	4	Protoss	0.781961979097114	0.529996452499159
1848	3	Zerg	1.05488072345755	0.856380095473407
1858	6	Protoss	0.637898930884614	0.496442422602449
1862	2	Zerg	1.28062003197421	0.925801038930265
1863	5	Zerg	0.839644369243497	0.745177043283892
1864	6	Zerg	0.801945451896261	0.565557104405722
187	2	Protoss	1.78707342407749	0.779194846659236
1886	3	Terran	1.0330488967298	0.775167403098968
1890	2	Terran	0.926190521908361	0.936356027636624
1901	5	Terran	1.09303956329621	0.806106770030642
1902	1	Terran	1.3360378957145	0.946898033577032
1914	4	Zerg	0.743556012214154	0.853825904859699
1917	6	Protoss	0.534340685716363	0.688126541605456
1920	5	Protoss	1.12397502184914	0.600016740987133
1921	3	Terran	0.87772068877037	0.764585046228288
1924	5	Protoss	0.771161022784529	0.667512729084601
1925	4	Protoss	1.26017517164718	0.821581386038036
1926	3	Terran	1.12166328511849	0.850583132364816
193	4	Terran	1.35930521041292	0.820770462504155
1937	5	Zerg	0.832864105682563	0.652144003846782
1939	5	Zerg	0.90406628263724	0.917573712929071
1947	6	Protoss	0.465439507558182	0.54634364119798
1959	3	Zerg	1.11754121796976	0.881010496449419
1972	4	Protoss	0.863349213770009	0.68427202195092
1982	2	Zerg	2.04816115413881	1.10558179946593
1991	5	Protoss	0.834184840924085	0.750407310271739
2000	6	Protoss	0.408233801468316	0.412429089546654
201	3	Terran	1.48001018882445	0.85259080301556
2012	2	Protoss	1.30052545387614	0.835151801080134
2014	5	Protoss	1.25411006152972	0.687902323116824
2020	5	Zerg	1.23567369630212	0.731163412010583
2023	5	Zerg	1.08542256285513	0.849604868996255
2029	7	Zerg	0.358345681379846	0.566916483840998
203	6	Protoss	0.636912858900389	0.587026580789478
2034	6	Protoss	0.812213639500568	0.685914931967608
2039	4	Zerg	0.964986413335054	0.748416943472081
2040	5	Terran	0.81221363950057	0.679240610024814
2043	5	Zerg	0.609930343695744	0.59612533591663
2044	4	Protoss	0.69996300312481	0.494361148137722
2051	1	Protoss	2.91703997708536	1.1412139764074
2058	5	Protoss	1.10667283413646	0.709088610097742
2077	3	Protoss	1.38191135721945	0.866635033803382
2079	4	Protoss	0.863788407536845	0.619547873867709
2082	4	Zerg	2.01449760575763	1.0339771540747
209	3	Protoss	1.36110309707869	0.754023920038107
2090	4	Zerg	0.863915351681167	0.656013969663874
2092	6	Protoss	0.798864995614968	0.478497542360639
2099	3	Zerg	0.933926827637637	0.898716182102241
2101	4	Terran	0.524176023528535	0.682086792122903
2105	3	Zerg	1.18831991490129	0.92448561528727
212	5	Zerg	0.743663219054221	0.571979122310237
2123	3	Zerg	1.44420288277383	1.03135092599384
2125	3	Protoss	1.4917775072833	0.933720526151513
213	4	Protoss	1.82700596102471	0.824380738511144
2130	6	Protoss	1.03642978402818	0.637490159225702
2142	4	Zerg	1.11649426550816	0.894016867414868
2143	6	Zerg	0.110763933383227	0.205496244829383
2146	3	Zerg	0.991952558965257	0.850388479193915
2147	5	Zerg	0.949954041792611	0.891278684053717
215	2	Protoss	1.44430339451012	0.937849883317115
2159	3	Terran	1.32266829634399	1.09907327238901
2170	4	Protoss	0.492525911341167	0.523706492291701
2175	5	Zerg	0.854412578235681	0.658025209506878
2178	1	Protoss	1.45504438156135	0.876987617470194
2186	4	Zerg	1.63806553843454	0.89819435228637
2188	7	Protoss	0.673374634765745	0.651265260604999
2195	5	Terran	0.730508203849164	0.736962493200444
220	2	Protoss	1.55380000600108	0.798507841263521
2211	6	Terran	0.606703199020107	0.753000424315739
2220	3	Random (Ze	1.46790788598962	0.895627563509672
2221	2	Protoss	1.77915824393498	0.972668823960958
2224	5	Protoss	0.821184199001035	0.651386740682804
2226	4	Zerg	0.730625554564641	0.783550727245112
2229	2	Zerg	2.46854311516198	1.21713430654483
223	6	Zerg	0.552396405025371	0.57145672826587
2232	4	Protoss	1.01873670309039	0.907244059619121
2237	2	Protoss	1.31142553898829	0.632520356425224
2246	5	Zerg	0.375897811818415	0.625893952691243
2247	5	Terran	0.909696226899534	0.744394705180706
2249	3	Zerg	0.796459305947678	0.607133484976853
225	4	Terran	0.604910340866973	0.788140444117147
2250	6	Terran	0.827439894833803	0.632520356425225
2253	2	Zerg	1.46221711535007	0.972417766500464
2257	5	Terran	0.75740823167759	0.726523957783337
2261	5	Protoss	1.15614526687247	0.59298783414865
2263	4	Zerg	0.661018526330096	0.768405318492584
2276	4	Terran	1.50800884976298	1.04081391983198
2280	5	Terran	0.615406710418052	0.388137491442748
229	5	Protoss	0.94415985021589	0.668459013040296
2291	5	Zerg	0.450761633314525	0.448165080127233
230	3	Random (Pr	1.41048868954722	0.630935092374028
2306	5	Terran	1.1036834790685	0.889202479087573
2307	5	Zerg	0.743352606379194	0.678406319781961
2308	6	Terran	0.407412861156099	0.486279747702846
2310	5	Protoss	1.11594662883593	0.61264114522328
2311	5	Protoss	0.930351840042736	0.918462359658802
2333	4	Zerg	1.4683508274157	0.864067986902316
2336	5	Terran	0.634638170118609	0.632520356425224
234	2	Protoss	1.14527778822117	0.721468531547513
2341	4	Protoss	1.66501682058992	0.860192249424214
2345	4	Protoss	1.89652641220408	0.900520052897601
2346	6	Protoss	0.525809439150754	0.593794620317563
2348	5	Zerg	0.795921448501729	0.670170377641014
235	6	Protoss	0.749179228132649	0.521930443361534
2351	3	Zerg	1.15773815238545	0.885631180871347
2358	4	Terran	0.813240458261003	0.75421494112915
2373	3	Zerg	1.41671651260547	0.924861697630152
2374	4	Terran	0.984215848723266	0.882044026443582
2375	3	Zerg	0.739098878020684	0.997435946670542
2380	5	Zerg	0.927379469946763	0.63925772864278
2391	4	Random (Pr	1.18535957704102	0.718362404797216
2393	6	Zerg	0.520997030423932	0.4522758338048
2396	3	Protoss	1.11937407904315	0.872441870931336
2398	4	Protoss	0.991961443926031	0.609930343695745
2399	4	Protoss	2.66214611550395	1.07428060535712
2402	6	Zerg	0.674654537471199	0.575664594049927
2404	3	Protoss	1.32394631566401	0.73078691179843
2406	5	Protoss	1.01697679948152	0.65212678256779
2408	5	Zerg	1.33281075103886	0.882168958640665
2417	5	Protoss	1.01485632187154	0.657934120745882
2424	5	Protoss	0.516171795287588	0.433808209052695
2430	6	Zerg	0.389762010675671	0.439325172932868
2433	4	Terran	0.813643851345443	0.633327142594136
2444	4	Protoss	0.739822916890218	0.654169118624302
2458	5	Zerg	0.77447488086104	0.650369255371964
246	5	Terran	0.757634273080755	0.781961979097113
2461	6	Zerg	0.451119148678	0.480633738173793
2464	5	Protoss	0.62762131752004	0.51494342270074
2465	4	Zerg	0.59487033520943	0.884775498570996
2469	5	Terran	1.01398881880537	0.67863192880085
2472	3	Protoss	0.959990616142679	0.775873519911493
2476	4	Protoss	1.87422633085181	0.745222178174458
2482	5	Protoss	1.51620278986414	0.850647576114099
2484	3	Zerg	0.882516497298048	0.888970786649322
2489	6	Protoss	0.80594214645609	0.640513745544881
2499	3	Terran	0.721845750271531	0.834968256764152
2509	6	Protoss	0.564750318236798	0.586950847988186
2512	4	Protoss	1.31738342527239	0.685965020687632
2518	5	Terran	0.943374377745303	0.798566603838436
2521	6	Zerg	0.58120477195333	0.583435884321676
2533	1	Protoss	1.55961447884276	1.05721259573929
2538	5	Protoss	1.08202332158455	0.673105803023932
2540	5	Protoss	0.939029450006406	0.657046655960073
2541	6	Zerg	0.894016867414867	0.627386262623072
2564	5	Zerg	0.675514251620021	0.702476524877779
2570	5	Zerg	1.32890094114336	0.881879343092859
2572	5	Protoss	1.17239306570678	0.726311801681769
2579	4	Protoss	0.90244204698763	0.637038358971121
2591	6	Terran	0.780108439591107	0.702656967375775
260	3	Protoss	1.72342972115265	0.937956153538295
2602	5	Protoss	0.920381661492215	0.724816694148491
2610	4	Zerg	0.925001573869969	0.744281472034187
2612	5	Random (Ze	0.716254003609122	0.640953961177563
2613	5	Zerg	1.03661303168389	0.771219875141841
2624	5	Zerg	1.21898055702542	0.800038502769746
2625	2	Protoss	1.29678883884862	0.814450637514364
2633	4	Terran	0.65745738346424	0.540106667986476
2639	2	Zerg	2.24830074060168	0.968474391889169
264	6	Protoss	0.292741808795629	0.384958573088536
2642	6	Zerg	0.725197331725618	0.506827208674059
2649	4	Random (Ze	1.77389688530519	0.896263581967606
2655	4	Zerg	1.14798337416136	0.910707479475803
2658	5	Protoss	0.680712383581425	0.602400339452587
266	4	Protoss	1.79019778296999	0.974254378779581
2660	5	Zerg	0.96572304418493	0.732158448285569
2662	2	Protoss	1.61644091086446	1.03495724986508
2666	6	Zerg	0.599916214341451	0.610629003883263
2673	5	Zerg	1.1443137595749	0.672190622681856
2677	1	Terran	1.40862654718572	1.11279021609839
2679	5	Protoss	0.863026214470616	0.537115933732786
2682	6	Protoss	0.560643043195082	0.461657714689581
2683	4	Protoss	1.11340912055671	0.8175727894694
2691	6	Random (Ze	0.843360475233624	0.682334230649187
2693	6	Zerg	0.649185119914173	0.594746892516925
2697	6	Terran	0.28045082470071	0.310236174818086
2700	5	Zerg	0.772221750936426	0.640545755684378
2702	4	Zerg	1.57442566979756	1.07449886634968
2706	5	Zerg	1.02850999133008	0.778691027027692
2713	4	Protoss	0.963840543124148	0.776666151937103
2717	3	Zerg	1.40804531517267	0.987674643511185
2719	5	Terran	0.617903289364974	0.61573920411189
272	4	Protoss	1.58852969513648	0.641556361517007
2729	2	Zerg	1.29400226763181	1.03103135021694
2733	6	Terran	0.63206855617063	0.543515706271108
2758	6	Protoss	0.554656908293847	0.656552284860831
2769	5	Protoss	0.820558349708579	0.495389434081519
2773	4	Protoss	1.16564465684076	0.818169188311062
2788	6	Terran	0.544017018882365	0.570629910591042
2791	2	Zerg	2.0839286742938	1.23760998310752
280	4	Zerg	0.706550277659154	0.581352616748825
281	5	Protoss	1.14340218276866	0.672921725345238
2817	5	Protoss	1.26307636391744	0.779846526400036
2819	5	Zerg	0.757597690064188	0.606363499580578
2821	6	Zerg	0.42500744879402	0.555819382971667
2824	6	Terran	1.08160034770169	0.785990886770103
2826	5	Zerg	0.844153107259224	0.802143609902661
2829	3	Protoss	1.06994514836864	0.714250514839714
2831	4	Protoss	0.924614474508632	0.647755481289278
2833	6	Zerg	0.626872853242848	0.651721867245278
284	4	Zerg	0.860489797863106	0.695634437791529
2851	3	Zerg	1.36097854468919	0.899696062534293
2868	5	Zerg	0.585715150194371	0.732306455820154
2889	4	Terran	0.793361247059064	1.07829660762013
2895	3	Terran	1.34485875782791	0.844866476082254
2899	5	Zerg	0.799315107948312	0.666250649404846
290	3	Terran	2.90909163927314	1.27006071567922
2915	7	Protoss	0.503690184819519	0.598076178600085
2916	4	Zerg	1.05993774013206	0.785136347936147
2920	6	Protoss	0.539379996248318	0.515052290231966
2924	5	Protoss	0.61638463304703	0.481920271562076
2925	6	Terran	0.747389832918867	0.605648576577089
2928	4	Protoss	1.50891568898367	0.866679198051145
2930	6	Zerg	0.502000282877155	0.487468695741248
2931	6	Zerg	0.586471484322834	0.487422966970536
2932	5	Protoss	1.08432061101467	0.615875083887718
2936	5	Protoss	0.839687302432092	0.648498658111933
2939	6	Zerg	0.799952215478958	0.63207741499915
2952	5	Terran	1.36830934247089	1.21491912210693
2954	4	Protoss	1.03161058131256	0.582193239458295
2958	3	Zerg	0.989686773904717	0.86986609016954
2960	5	Protoss	1.44910748323873	1.09938061950097
2962	5	Zerg	0.742888704332075	0.670651016209719
2963	5	Terran	0.977959301080066	0.707820398856797
2970	2	Terran	1.89279436934193	0.978002477709893
2973	4	Zerg	0.953414383402846	0.680596537362304
2984	2	Zerg	1.16599219549814	0.914721746214932
2995	2	Terran	2.6523095302907	1.05931023977846
3007	4	Zerg	0.837260218631575	0.899025316727343
3014	5	Protoss	1.40434579134884	0.688054137718516
302	5	Zerg	0.61384015359123	0.504582688178504
3023	4	Random (Te	1.05777734605754	0.816628960170412
3025	3	Terran	1.22971814749163	0.935637254504317
3027	2	Protoss	1.44041054851345	0.869715490084674
3037	2	Terran	2.15155240410963	1.31279576566715
3046	5	Protoss	0.868101917746867	0.817274389105536
3049	3	Zerg	1.13577564000957	0.877245494327838
305	6	Zerg	0.417162235070918	0.578304325874482
3054	6	Terran	0.746673438501962	0.682779793030436
3062	3	Zerg	1.0572125957393	0.708504944697081
3066	5	Zerg	1.15836565273905	0.731247078724402
3074	6	Terran	1.0244308098249	0.742318325273116
3090	3	Protoss	0.669377745615411	0.676511433845773
3091	7	Protoss	0.518641936090342	0.446539566693536
3097	4	Protoss	1.19201387924699	0.721743802929053
3101	6	Terran	0.703707371329018	0.63859498169702
3103	6	Terran	0.727583160922483	0.531785632994538
3104	1	Zerg	1.5806058137483	0.948085457323075
3105	3	Terran	1.01249595515685	0.828300466747311
3110	4	Protoss	1.46213857391509	0.846707143786145
3116	5	Protoss	1.36905984123266	0.821646044392893
3122	3	Terran	1.31874527141485	1.01015717299714
3127	3	Zerg	0.864107479931557	0.592711382943922
3139	2	Protoss	1.7401596902574	1.11114625113092
314	6	Zerg	0.442232719786375	0.414061645088442
3141	3	Protoss	1.25858642349916	1.10126312056177
3144	5	Terran	0.784073606382442	0.838404016744456
3146	1	Protoss	1.92974410110943	0.927411603677523
3147	2	Terran	0.892999609350523	0.860692105111743
3151	5	Zerg	0.90697215286985	0.777501035136759
3155	4	Zerg	0.842827377588088	0.758864498416608
3161	4	Zerg	1.1125581269265	0.950035535345026
3166	5	Zerg	1.47337083024447	1.04416058838448
3180	2	Protoss	1.35356417736756	0.576320812561661
3181	3	Zerg	0.807448147304726	0.490608737996484
3186	4	Zerg	1.05850345360955	0.650709717324279
3196	4	Zerg	1.13579152609447	0.909891398799748
3210	1	Protoss	1.53440516843478	0.844980855893549
3234	4	Random (Te	1.2358153498473	0.741668140702269
3236	4	Zerg	1.13887762288961	0.88356785638105
3237	1	Protoss	1.16591438833604	0.905623495393476
3248	2	Terran	1.08505524557497	0.826831197626697
3252	6	Terran	0.565520432307132	0.656393892605224
3256	5	Zerg	0.931291492524691	0.733082348575777
3257	4	Protoss	1.33461795205722	0.802397252150842
3261	5	Protoss	0.770348029027819	0.565879818873284
3263	4	Protoss	1.07994835048638	0.702476524877777
3265	1	Zerg	1.24039706260012	1.21575341234977
3277	4	Zerg	1.07266124960591	0.784092054739097
3278	5	Zerg	0.69823675709278	0.632520356425219
3279	5	Zerg	0.425983097184331	0.57402835917927
329	6	Zerg	1.12373297364907	0.831985362440769
3305	4	Zerg	0.928104929766792	0.967158850078751
3306	5	Zerg	0.735587289503432	0.596752836270226
3307	5	Protoss	1.0739414159768	0.719217162035631
3309	4	Zerg	1.09892425560745	0.693216754264002
3310	3	Terran	1.05043559192046	0.924226172975356
3313	6	Protoss	0.823716985903648	0.504182892802714
3317	6	Zerg	0.672629154536731	0.638513625108554
3321	3	Terran	0.928836199074873	0.908077808999144
3323	4	Protoss	0.903967826459045	0.795609228813608
3332	4	Protoss	1.04358452248611	0.731768281203882
3333	5	Zerg	0.968950188860574	0.821166778516952
3339	1	Protoss	2.30350696966796	0.919110070157344
3341	2	Random (Ze	1.3140822789469	0.869906930870522
3350	4	Zerg	1.15500101894124	0.825713471424509
3352	2	Protoss	1.89603324232779	0.94048661692073
3355	3	Random (Pr	1.04872422731974	0.91249960510262
3356	3	Zerg	0.716648679693599	0.65822623297945
336	4	Protoss	1.54585194801065	0.878577725847776
3364	4	Protoss	0.938551094911276	0.917239762147623
3367	5	Terran	1.10045633439286	0.775060155056262
3368	6	Zerg	0.6376674479332	0.526719030983395
338	4	Zerg	1.10973437533532	0.898517756314758
3384	3	Terran	1.27677014253689	0.996567100027103
3394	3	Terran	1.05575088903327	0.715571873812983
3395	4	Protoss	1.32070895850521	0.887464785800695
3401	6	Protoss	0.486554120327093	0.531734145786041
3408	2	Terran	2.4139687602714	1.11413942781757
3415	5	Zerg	0.614003952548601	0.705104659621561
3423	1	Terran	1.45414473693633	0.834666037344618
3426	1	Zerg	2.37574382048347	1.24081374267681
3428	1	Random (Te	1.88835773075625	1.33783075386762
3436	5	Zerg	0.601607707426993	0.686736386975953
3448	3	Protoss	1.3025748878471	0.859810638349444
3449	1	Terran	1.65032592995866	1.16168366830737
3454	4	Terran	0.742389963791287	0.628413081383498
3457	4	Zerg	1.56435838151595	0.805979382740811
3458	4	Protoss	1.16519843436709	0.669385039775154
3467	5	Zerg	0.845015421221137	0.66777070595912
3468	4	Terran	0.637898930884618	0.707820398856795
3473	6	Protoss	0.910176005841938	0.705062932514224
3478	4	Zerg	0.428590123863469	0.633937768988643
3488	4	Zerg	1.122879425846	0.830377709297147
3494	1	Terran	2.29201744539799	1.25591782309431
3496	3	Protoss	0.807135049415194	0.603824934849942
350	4	Protoss	0.910592655976104	0.605627484128226
3506	6	Zerg	0.80891471114259	0.708461250281736
351	6	Protoss	0.553961058425717	0.432244721181844
3514	6	Protoss	0.398267619381784	0.423705112707411
3520	4	Protoss	1.09527334445926	0.769429524482622
3530	5	Terran	0.693108598659175	0.617112139650204
3535	5	Terran	0.477527769086899	0.473762766965318
3538	6	Protoss	0.760067043682399	0.621399119389168
3539	1	Zerg	1.23812495300255	0.748354251484854
3540	4	Protoss	0.834031266436808	0.806843286514585
3551	3	Protoss	0.987635356532514	0.853902481174052
3554	4	Terran	1.14387609911964	0.821455008344441
3558	3	Terran	1.27633571921517	0.744875946053388
3565	3	Protoss	1.26851609942421	0.733306567064393
357	7	Zerg	0.3396031913664	0.365958206217452
3578	5	Protoss	0.894750813470422	0.639506958300319
3598	6	Zerg	0.52211803857442	0.517701945860384
3600	3	Zerg	0.872322030015003	0.659744217919708
3604	6	Protoss	0.867456488811735	0.722880407343116
3612	2	Protoss	1.51254867840814	0.91145790491088
3619	4	Zerg	1.18576255496965	0.961330541709767
3621	1	Protoss	2.66463932761123	1.09217800674665
3628	4	Zerg	1.56081227486656	0.923563776242134
363	1	Protoss	1.69247421213618	1.00309809333567
3633	4	Random (Ze	1.25254976463531	0.759555957421546
3635	3	Zerg	1.07917055629914	0.796472613760773
3636	3	Zerg	1.13408411731726	0.784430007243705
3643	4	Terran	0.810730456846611	0.656616370003328
3655	2	Zerg	1.83163511375904	1.00825220080318
3659	3	Zerg	1.04062189786585	0.962112345429005
366	5	Random (Pr	0.671246092532889	0.780969011504608
3679	3	Terran	1.61997773103927	1.04975104608017
3680	6	Zerg	0.716508865291208	0.657427293537203
3683	2	Zerg	1.13104525272861	0.83047012898687
3684	3	Zerg	0.943829298971099	0.883176662053614
3689	5	Zerg	0.571466267967187	0.572687349736353
3695	4	Terran	1.32302767465996	0.797943284286703
3710	1	Protoss	3.60586803190664	1.27307271737648
3717	2	Protoss	1.13668836779662	0.752658151395605
3727	3	Terran	1.56941141067912	1.07956481886109
3740	2	Zerg	1.30508664450724	1.14336268973942
3750	6	Terran	0.36675550078437	0.349037843741648
3751	3	Zerg	1.31275894198685	1.07112195189183
3752	1	Zerg	1.6850839930231	1.16813283215589
3755	5	Terran	0.757830993075506	0.657241502431061
3759	2	Protoss	1.29933398518675	0.830659263257217
3761	4	Protoss	0.988067513297781	0.597816858608931
3762	3	Protoss	1.53185859905139	1.01910793275788
3764	1	Zerg	1.94784206535094	1.30018073265185
3772	6	Zerg	0.642662811120093	0.566887211332835
3773	1	Protoss	1.87640080418729	1.04761184032927
3777	5	Terran	0.532277174938183	0.669935065008417
378	3	Terran	0.837159295268671	1.05907294972879
3782	1	Terran	2.12129688397355	1.26477017377584
3783	3	Zerg	1.23199236089437	0.864277153686832
3787	1	Terran	1.78123936193734	1.05734746148694
3789	3	Zerg	1.52753666076691	1.20721028026299
3790	3	Terran	1.08744845893106	0.85146971057241
3797	5	Zerg	1.17590174370171	0.894238882281999
3801	1	Protoss	2.81419427810616	1.44662966132965
3804	4	Zerg	1.36150617261413	0.751575828918388
3809	4	Protoss	1.40574422070829	0.747406706877964
381	6	Zerg	0.697596172911965	0.59977520035864
3810	4	Zerg	0.653136484547262	0.591288100181135
3816	4	Zerg	0.958820540295376	0.621225350060488
3821	5	Zerg	0.576833348301406	0.672184215985108
383	6	Zerg	0.504021322977061	0.546267580549052
3834	3	Zerg	1.33094552062999	0.856969748957506
3837	3	Zerg	1.02491724420753	1.30352740120436
3841	4	Protoss	1.31054812979824	0.97791837714395
3842	6	Zerg	0.484956563595606	0.476739628642778
3843	1	Terran	1.4223183486462	0.918092215458171
3844	5	Zerg	0.563832025036424	0.635826211946603
3849	4	Zerg	1.01536162478785	0.641437466713171
3856	4	Protoss	1.31297561791055	0.725635286944263
3857	1	Protoss	2.3957624310932	0.904821590948057
3860	5	Zerg	0.614059700861352	0.47366155723087
3864	5	Zerg	0.320652680687782	0.627500353596457
3866	4	Protoss	1.61975992099918	0.724373961903733
3867	4	Zerg	1.31524074113815	0.702800396028027
3868	3	Zerg	0.988390419971697	0.826546904115345
3869	4	Protoss	1.42786773529654	0.717512483526202
3883	4	Protoss	1.13112874549915	0.690666846589868
3884	6	Protoss	0.804073496573691	0.718296926499444
3887	3	Terran	1.25148670521275	1.03537558343414
389	4	Protoss	1.33135333086276	0.784092054739103
3891	6	Zerg	0.634867370734778	0.558589405674228
3900	5	Zerg	0.687257694962019	0.549762713637438
3901	3	Terran	1.17378600796307	1.04356999981641
3902	5	Zerg	0.493633611495868	0.918660517665204
3905	6	Terran	0.596099723657284	0.689686919250828
3912	3	Protoss	1.43036981700241	0.77153581937582
3915	5	Zerg	0.689258062815534	0.714474821211202
3918	3	Protoss	1.89033226520224	1.02106857537214
392	4	Terran	0.439478429464273	0.577585552742186
3920	5	Terran	0.717319788825091	0.76458504622828
393	6	Protoss	0.818635088166551	0.542160305507328
3938	3	Protoss	1.3832514643937	1.00633864926361
394	5	Zerg	0.530475816164501	0.518991061682234
3942	4	Protoss	1.11346901453656	0.711221045934356
398	7	Terran	0.468497220519928	0.497225823665008
3983	2	Random (Pr	2.406793559618	1.24819392369626
3984	6	Terran	0.532736251117118	0.519847470848158
3986	6	Protoss	0.74319069401731	0.6283753999611
3999	4	Zerg	0.961592780663502	0.555646880271198
400	6	Zerg	0.612876867095247	0.560494228881974
4006	3	Random (Ze	1.25259983627479	0.899671811312889
4007	3	Terran	1.16682326620057	1.14521542793759
4008	5	Terran	1.05406242882656	0.753138589531215
401	3	Protoss	1.36123044447271	0.804495937204424
4028	6	Protoss	0.759693761420774	0.549969198796535
4029	2	Zerg	1.12079622789895	0.909403448228658
403	5	Protoss	0.509687162208721	0.679112257679746
4035	5	Terran	0.843154173747513	0.734226989079378
4050	5	Zerg	1.15012630027008	0.963513151635322
4054	5	Zerg	0.47059194659449	0.425247081731995
4060	5	Zerg	0.799066332626818	0.755953367156187
4065	5	Protoss	1.19476067324764	0.7066438356938
4067	2	Zerg	0.906874424067217	0.990686645208442
4068	6	Protoss	1.02240724279315	0.717860404514336
4071	3	Terran	1.94928030894576	1.12771721441602
4072	3	Zerg	0.910199838740303	0.92339849786314
4074	4	Protoss	1.87587465705538	0.799385250453581
4076	4	Zerg	0.730932293068466	0.772981029634215
408	5	Zerg	0.877245494327841	0.647894115088337
4081	3	Terran	0.809330648365516	0.768929279445494
4091	3	Protoss	1.19120993953949	0.744919444152349
4095	4	Zerg	0.937387310826447	0.760988776643259
4098	2	Zerg	0.551196310599116	0.754506425164375
4107	3	Protoss	1.42722541962615	0.861895870293706
4110	2	Protoss	1.94274109473461	0.952086390159214
4114	6	Protoss	0.712925486479278	0.614142040984294
4121	2	Terran	1.38937070772243	1.03098779900673
4122	6	Random (Pr	1.25768582498503	0.837406518390209
4129	3	Terran	1.3711779155159	0.936589099196531
4135	6	Zerg	0.378382713218655	0.410620543884683
4143	5	Zerg	1.18113495128384	0.772707521134975
4144	5	Terran	1.15908552624114	0.724944469419911
4151	2	Zerg	1.93604775762958	1.07009726966647
4157	1	Zerg	1.974697698108	1.09077490036594
4160	5	Zerg	0.47355360018079	0.769733767078304
4161	3	Terran	1.56274480917813	0.992750380843402
4172	3	Protoss	1.19458138743233	0.805979382740809
4177	1	Terran	1.18126941564531	0.665860099350097
4181	4	Protoss	1.56064716513896	0.934581098065021
4182	5	Random (Ze	0.537767803032159	0.581065327430311
4183	2	Protoss	1.68470259881446	0.797404160677457
4185	4	Random (Ze	1.00023556363274	0.936230527565902
4187	6	Zerg	0.457447757771811	0.395594151488731
4191	1	Protoss	1.1442868266238	0.81969474761228
4193	4	Zerg	1.1996075725306	0.862527758761653
4205	3	Protoss	2.1539882407994	1.31854337457815
4217	5	Terran	1.63831378033267	0.670708235086942
4227	2	Zerg	1.05534646425295	0.936257810189978
423	4	Protoss	0.979807781037346	0.618536062830786
4232	3	Protoss	0.984706819942533	0.640141083611065
4238	5	Terran	0.814713719960753	0.718788013732698
4244	6	Zerg	0.582625893527087	0.493444451968994
4254	3	Zerg	1.11812664405038	0.699816478262668
4256	6	Terran	0.794073174732967	0.713296765579097
4258	2	Protoss	1.176207014144	0.64076265836705
426	3	Terran	1.63613771585674	0.950491899238543
4267	3	Terran	0.962022955893038	0.77724959052252
4269	1	Terran	1.6782496956937	1.01655057282626
4273	2	Protoss	1.91393882850453	1.25374570648571
4279	6	Zerg	0.501424216978775	0.435505819178017
4281	4	Protoss	1.15382834248995	0.841043550851117
4283	1	Protoss	1.41900616273846	0.951556960783343
4285	4	Zerg	1.06215682494047	0.662782448949602
4289	6	Terran	0.905483010239668	0.893246753344543
4301	4	Terran	0.615351946750833	0.549389109580757
4302	6	Protoss	1.34538928085413	0.731865071496884
4319	6	Terran	0.753284575419251	0.570291264755358
4323	5	Zerg	0.950453868914092	0.737940415829417
4324	6	Zerg	0.61521258547826	0.557220313993649
4334	4	Terran	1.07498995358293	0.741929282942019
4335	4	Terran	1.0647833027081	0.816903703568483
4339	5	Zerg	0.856806911382126	0.782582583842429
434	5	Zerg	0.817140892113564	0.727105877350058
4344	6	Protoss	0.737299564404477	0.611372259401887
4349	4	Protoss	2.28352757248207	0.819694747612286
435	5	Zerg	0.526167376141336	0.705288185040507
4353	6	Protoss	0.825729245786233	0.59872716665105
4357	6	Terran	0.445484767159702	0.597542272198944
4374	4	Zerg	1.496227864401	0.897352207785625
4383	3	Zerg	1.22980029299246	1.03914058555572
4386	2	Protoss	1.79138800944714	0.989442557550876
439	3	Terran	1.64761350907538	1.03440396998342
4393	5	Protoss	1.27906210006184	0.808956145501959
4402	3	Protoss	1.38791887126425	0.827053459675196
4408	4	Zerg	0.859186246863313	0.585043041536161
4418	4	Protoss	0.906612510876157	0.658122370851951
4422	4	Protoss	1.36531270812922	0.809091272249466
4424	5	Terran	0.617339867871025	0.614086906037966
4427	2	Random (Te	1.40058078922727	0.960199661951633
443	5	Terran	0.966329800725194	0.69674320253215
4433	3	Protoss	2.20355305988396	0.993960560096771
444	3	Protoss	1.24597391311547	0.764363885264509
4448	2	Terran	2.63201197094362	1.50736994031205
4459	4	Protoss	0.908251394152604	0.772046905636666
4468	6	Zerg	0.682541098897626	0.74127227611401
4469	4	Terran	0.694273959062576	0.776006668435529
4480	2	Protoss	1.61811424514071	1.04667058979889
4488	4	Zerg	0.849814764584904	0.935871955935272
4497	4	Zerg	1.14489163415742	0.775507689745839
4506	3	Zerg	0.479230984332381	0.503434569399662
4509	6	Protoss	0.861432485417209	0.710832400554057
4510	1	Terran	1.63447430564166	1.0586027503688
4511	2	Protoss	1.58248983910145	0.864067986902309
4517	1	Terran	3.10194914520861	1.02204544078748
4520	3	Terran	1.21156231536843	1.03422303176427
4522	5	Zerg	0.876927964028427	0.665180615793132
4532	5	Zerg	0.654331403198505	0.650047090439466
4543	4	Terran	0.663433005423448	0.795009921672302
4544	6	Terran	0.765048431104788	0.660919229570848
4546	2	Protoss	1.2349206958778	1.07349622991514
455	6	Zerg	0.633932232220811	0.579810326723127
4551	3	Protoss	1.55118087409042	0.895129254405336
4565	1	Terran	1.50564227700085	1.04451916001512
457	5	Zerg	0.738136000355221	0.686501685545002
458	5	Zerg	0.590123158621357	0.642996884067871
4583	6	Protoss	0.633502530891709	0.750381292405082
4586	5	Terran	1.62224528913522	1.28339509819313
4587	2	Terran	2.00960753241384	1.11287438710473
4589	4	Protoss	0.782634634563005	0.818341428877329
4592	6	Protoss	0.506374146727968	0.58063042619514
4595	4	Zerg	0.561790247603293	0.607593445827176
4596	4	Zerg	0.905214081516703	0.836637257159376
4597	4	Terran	1.47362183038591	1.04629408958672
4599	3	Zerg	0.65699287021548	1.05796559616361
4600	5	Protoss	0.871421929895184	0.709649114172986
4609	6	Protoss	0.488509025274835	0.464036511484578
4615	6	Protoss	0.659866161308254	0.520164766797063
4616	6	Zerg	0.700290394613635	0.558157060932988
4617	5	Zerg	0.568063520103791	0.648785165590439
4621	3	Random (Ze	1.43457764006766	0.972041537844415
4636	4	Protoss	1.06562542806613	0.703146603119664
4648	5	Zerg	1.17325091429144	0.810095013450557
4662	4	Terran	0.717765687479827	0.654257915844155
4667	2	Zerg	0.937937328527687	0.812638057921549
4668	6	Protoss	0.443466075135862	0.455309382780419
4670	4	Terran	0.759469864580987	0.772832970702652
4679	4	Protoss	1.19517469409949	0.609008302359848
4686	4	Protoss	1.00525556646152	0.651543525039511
4694	4	Protoss	1.14987594207274	0.571701091384326
4699	7	Terran	0.505048141737485	0.601055695837752
4700	4	Zerg	0.969605702622811	0.57251563511256
4704	4	Terran	0.898194352286367	0.781961979097111
4706	5	Zerg	0.774221345364637	0.568036138270182
4713	4	Terran	0.911409402468093	0.891329391152996
4715	4	Protoss	0.830182967808106	0.670170377641009
4716	5	Zerg	0.948780534637836	0.774819649209294
4719	5	Terran	0.847201282767049	0.745318809248893
4723	6	Zerg	0.532556168358879	0.565156126848711
4728	3	Protoss	1.41262879601633	0.773331435772265
4735	6	Terran	0.408879230403457	0.608800843059269
4739	3	Random (Te	1.00724880287883	0.784290150685363
4746	4	Random (Te	0.991906922575908	1.18494884953686
4747	4	Terran	0.646977964572073	0.565653918745995
475	4	Protoss	1.29892573194464	0.917719267134813
4752	4	Zerg	1.58326523999605	0.995433821796524
4754	7	Terran	0.462085138433758	0.435768632652392
4756	5	Zerg	0.793506654037552	0.752658151395597
4762	3	Terran	1.41379381554074	0.985009800336038
4764	6	Zerg	0.800062950835466	0.585457829905483
4770	4	Terran	1.00104762291386	0.727309821603788
4777	1	Protoss	1.84283596801554	0.853966115012729
4779	3	Zerg	1.08973139250676	0.622780949739453
4787	3	Zerg	1.03072941060326	0.685390598983561
4789	2	Terran	1.54972930700742	0.837463483958857
4791	6	Zerg	0.752583870889516	0.548216351473113
480	6	Terran	0.557220313993648	0.498138742239645
4805	3	Terran	1.31925674340117	0.905536795984272
4818	5	Zerg	1.10573928975076	0.77374976934132
4820	4	Zerg	1.24556656394573	0.906716373003637
4827	5	Zerg	0.655110369154687	0.698375986755205
4828	5	Zerg	0.464587054247635	0.645307156083417
4836	5	Zerg	0.844188775700371	0.6420081617716
4855	3	Zerg	1.60074924639305	0.927536946508126
4858	6	Zerg	0.466510030320268	0.477017012985135
4860	6	Protoss	1.07356346209586	0.520646007669741
4862	4	Protoss	1.14823381776147	0.617093030658742
4868	4	Terran	1.52550628130954	0.882099171761682
4874	4	Random (Te	0.672846329562134	0.638815933743259
4889	1	Zerg	1.27992958487668	0.745983829452799
4898	3	Random (Te	0.79860467536584	0.780150862150228
490	4	Random (Pr	2.09735718186077	1.29917673208608
4900	3	Zerg	0.810063737720914	0.708761649387192
4906	5	Protoss	0.790650445531528	0.550017701239325
4910	3	Protoss	0.974162571412515	0.798011236196196
4914	4	Protoss	1.65588379023338	0.691113201942286
4923	5	Protoss	0.835537094201762	0.633693863580004
4929	5	Protoss	1.60143060537645	0.851263251964068
4931	6	Protoss	1.28072822169035	0.829555467454512
4934	6	Terran	0.598217003761952	0.717951677293037
4947	2	Terran	1.79922807268855	1.01219109668547
4950	4	Zerg	0.90308119854142	0.83972530077142
4951	3	Protoss	2.11844119374162	1.10607395660601
4953	6	Protoss	0.764913565357156	0.523728653330051
4954	2	Protoss	1.78151974072848	0.764255799079197
4960	1	Zerg	1.95102409940208	1.0988786192181
4961	5	Protoss	0.858896062935308	0.642031940732367
4967	3	Zerg	1.05442206475507	0.997282620792285
497	6	Zerg	0.587919562061903	0.635995742998988
4976	4	Terran	1.25771422223548	0.831556684798406
4978	4	Random (Te	0.965894180645006	0.748208603433728
4982	5	Protoss	1.10080521489834	0.777218546070757
4983	4	Terran	0.665448171590215	0.739727196497286
4994	4	Terran	1.38175577861938	0.820770462504157
5013	4	Zerg	0.835172509454662	0.840741343322965
5016	4	Protoss	1.39564515619395	0.716046453912342
5020	1	Terran	1.44992213282059	0.655110369154697
5030	3	Protoss	1.05151867472256	0.655419821383864
5040	5	Protoss	1.14875769650529	0.714135886286542
5046	5	Zerg	0.952733786865494	0.674911491423734
5049	5	Terran	0.843751644285228	0.816760979725323
5058	4	Terran	1.29721770659194	0.833295981757403
5059	2	Zerg	1.51996558377333	0.914553242623475
5065	5	Zerg	0.89140907373758	0.735788986045674
5066	5	Protoss	0.905034795701396	0.637540359253991
5070	2	Zerg	1.3613455039603	0.923812625831573
5071	5	Terran	1.10088662034961	0.788642444400016
5077	4	Terran	0.438246246951758	0.542160305507334
5088	3	Protoss	1.50237193092393	0.729956796872815
509	6	Zerg	0.716684289565891	0.691562435149969
5090	1	Terran	1.21321656600048	1.03274926488103
5093	2	Zerg	1.707703434201	0.856389920777959
5096	4	Terran	2.00188585533541	0.979995824954921
5097	4	Random (Te	1.18368561546046	0.852831202219859
5098	3	Protoss	0.888540500692565	0.694069956325805
5101	4	Terran	0.948377141553372	0.820904926865642
5106	5	Random (Pr	1.19612202994697	0.74432177535752
5107	4	Zerg	1.484587399065	0.942427093557664
5108	4	Terran	1.06291954632359	0.83525123989485
511	4	Zerg	0.996899098338017	0.826357239845849
5110	4	Protoss	1.0698630028678	0.742759618545043
5111	6	Zerg	0.458115742019187	0.579081616635075
5112	4	Zerg	0.905509524339128	0.720971392182872
5119	6	Zerg	0.687381815911089	0.691415746755627
5121	5	Zerg	0.635344108016407	0.478625894705693
5122	4	Zerg	0.852504051814602	0.776666151937095
5124	5	Zerg	0.95186099091912	0.748037466973665
513	6	Terran	0.6194876567736	0.660323449015343
5131	5	Protoss	0.862185485841517	0.674406005027784
5135	4	Zerg	0.972596362011541	0.714124588455717
5140	5	Zerg	0.648333365335852	0.559479315266596
5141	6	Random (Te	0.592793092659594	0.69795349674507
5153	2	Protoss	1.35226326200034	0.712212901331973
5160	6	Protoss	0.37951221385513	0.376500212157873
5166	6	Terran	0.876588113005022	0.684154671235448
517	4	Random (Ze	1.21170318279476	1.0579655961636
5173	4	Terran	1.0967016756837	0.770232549410657
5174	4	Protoss	1.17776989444257	0.740643494275683
5189	3	Protoss	1.81990790051811	0.999914516940197
519	4	Random (Pr	1.38146616307157	0.907944742396098
5194	6	Zerg	0.394596512677717	0.478033817759151
5199	3	Protoss	1.05641530117238	0.743477183655266
52	5	Terran	0.780259039675969	0.562717217091156
5200	3	Zerg	0.950312060924571	0.683826487031142
5206	4	Zerg	1.35816688777602	0.863030690399428
5207	4	Zerg	0.508341339081922	0.484562378314056
5209	5	Protoss	0.436895503922582	0.419196112505665
5213	4	Zerg	0.992402628184405	0.771176296626806
5215	4	Terran	1.45186622353203	0.835830470990466
5224	5	Zerg	0.624911088979509	0.587815910181637
5227	6	Terran	0.607715636565408	0.606829753713268
523	6	Zerg	0.570654526109281	0.553198607181958
5233	4	Terran	0.716277172852954	0.814630612890508
5244	3	Zerg	2.36843733461444	1.03813658498996
5246	6	Protoss	1.0150773111265	0.88641245601517
525	5	Zerg	0.645277069495983	0.558637726557067
5255	5	Protoss	0.728043838824139	0.651883224479046
5256	4	Terran	0.801581096852234	0.803038517028334
5262	5	Protoss	0.97695160933576	0.777627967605138
5268	6	Zerg	0.498296203120002	0.543476228578959
527	3	Zerg	0.882483758149166	0.790159358298273
5272	5	Zerg	0.717143261253079	0.519211721147241
5284	3	Protoss	2.16763722146358	1.12950063647361
5295	6	Terran	0.684776771413877	0.696752199848783
5302	3	Protoss	0.842536881019528	0.632167387476328
5304	1	Protoss	1.79627837484022	0.953691406970318
5315	6	Protoss	0.675190380469784	0.592360333795039
5323	1	Terran	1.98752825040694	1.12714341775401
5326	1	Terran	1.03384923122269	0.798180449774678
5331	5	Protoss	0.973762431068077	0.700024629757996
5333	6	Terran	0.715702272457106	0.800573161403357
5335	3	Protoss	1.37955229811505	0.708098002699861
5339	4	Zerg	1.14367476210779	0.844822611979872
5342	5	Zerg	0.853230886200997	0.54399192816108
5343	4	Zerg	0.850409840908069	0.843466531631423
5345	6	Zerg	0.26417365204657	0.387915123048767
535	4	Zerg	1.41609716160712	0.836058652937239
5351	5	Zerg	0.589997979522687	0.596072604794472
5354	3	Zerg	1.01360404942675	0.772316522156886
5359	5	Terran	0.851899655303189	0.77132084701043
536	5	Terran	0.911130513422046	0.744529169542189
5360	5	Protoss	1.0509734493664	0.635747501100866
5365	6	Terran	0.664146374246481	0.627399953539873
5372	4	Protoss	0.859022884059398	0.561437116369815
5374	4	Terran	1.43404747475241	1.11667174035564
5384	4	Zerg	0.589333567383582	0.537841626603169
5386	5	Terran	0.583037471398758	0.494398564307876
5393	4	Zerg	1.0568197259527	0.806511518299027
5400	5	Protoss	0.800988247967039	0.571642186527159
5403	6	Random (Ze	0.587853740346497	0.687968569488468
5407	6	Protoss	0.438489956632661	0.402120973483135
5412	3	Zerg	1.45580082034376	0.778518772028661
5413	4	Protoss	1.04391571019772	0.636193529226768
5422	4	Random (Pr	1.2627817115775	0.891176002177664
5424	2	Terran	1.41612660443895	1.12853935933619
5433	3	Terran	1.26093343780872	0.910519972537471
5439	5	Terran	0.329685100063276	0.427413309029209
5442	2	Terran	1.39026409050043	0.847036540297213
5446	6	Terran	0.768591962513341	0.788790091542041
545	5	Zerg	0.927395322587267	0.661134372549214
5456	6	Protoss	0.847125477355206	0.663110998663043
546	4	Terran	1.10807505738998	0.673042647300774
5460	4	Protoss	1.78749483704058	0.994921837234194
5461	3	Protoss	1.27780898091492	0.717478447777362
5464	4	Protoss	0.970725118432182	0.791295874466658
547	3	Zerg	1.23081342083609	0.8762186755674
5472	6	Protoss	1.11043383673864	0.716248477000513
5473	4	Terran	0.940281321927733	0.930440128263412
5475	6	Protoss	0.66981180601037	0.5321202998498
5487	6	Zerg	0.247535632444072	0.549796366148281
5488	5	Protoss	0.991194436089085	0.630316452744297
5493	3	Protoss	1.21319478199591	0.951743159258093
55	5	Protoss	0.649352130615807	0.550133251176557
5508	3	Terran	1.25720336149532	0.846894967021234
5510	5	Protoss	0.96275067408896	0.618847453983699
5517	5	Protoss	0.720502511266337	0.512040288534693
5521	4	Protoss	1.15818636692373	0.678417525145418
5532	6	Zerg	0.235032260100253	0.471987074475357
5533	4	Protoss	1.13918207050051	0.724493979680945
5535	3	Zerg	1.04962880575155	0.969756975029485
5541	3	Protoss	0.536512802324957	0.782179190757972
5547	5	Terran	0.691721769095554	0.905937407047453
5548	4	Random (Pr	1.02190696759715	0.796006840302421
5551	5	Terran	0.698181993425556	0.599990738094782
5557	4	Zerg	1.27617202347076	1.06467712168469
5558	1	Protoss	1.12058352618566	0.674728011788176
5563	6	Protoss	0.509687162208722	0.537294764304053
5567	4	Protoss	1.09217800674666	0.816186981660501
5568	6	Protoss	0.594291104113807	0.517832599490987
557	4	Zerg	0.737940415829423	0.566101857459935
5571	5	Zerg	1.02815084963327	0.775212483164279
5572	3	Zerg	1.166952499683	0.810268088165016
5582	5	Protoss	0.799121700305081	0.586130151712913
5596	3	Zerg	1.50818058670186	0.936296580234711
5599	5	Random (Ze	1.09983017199311	0.747156241918069
56	4	Protoss	1.47370109358847	0.827507834721713
5604	7	Zerg	0.648992240707133	0.626872853242845
5605	6	Zerg	0.325905352186992	0.447739128705495
5610	4	Terran	0.752679998603272	0.776711927038858
5614	2	Zerg	0.752587821343505	0.640566114383667
5616	4	Protoss	0.975425165036704	1.00786210639183
5617	6	Protoss	1.33139887524326	0.779826064431985
5618	3	Zerg	1.27585302663549	0.808220455432229
5623	4	Zerg	0.806011654187573	0.664146374246479
5625	2	Terran	1.15148010831849	1.00665981049605
5627	4	Protoss	1.90536996256486	0.911409402468089
5634	5	Zerg	0.887083080516472	0.795751416147857
5637	3	Terran	1.3868654243558	0.702710753120374
5649	5	Random (Ze	0.902111057790129	0.620108261518917
5653	6	Zerg	0.816682745915018	0.709667381029645
5654	2	Random (Ze	1.45588737211667	0.798050622115317
5655	3	Zerg	1.34787075952517	0.929704523888503
5657	4	Protoss	1.38159208287497	0.932410960196187
5658	6	Terran	0.742595327543382	0.878956858928549
5669	3	Protoss	1.43387133430228	0.836000320710242
5671	4	Zerg	0.985505818490424	0.732656202325451
5674	2	Zerg	1.07625274932557	0.754345067930589
5675	5	Terran	0.870061962672544	0.76806043280206
568	5	Zerg	0.888248073343319	0.673989945010724
5684	5	Zerg	0.872978491923384	0.734426413849287
5685	4	Zerg	1.09547953296537	0.940887638623917
5688	3	Terran	1.40058078922728	0.882339320727615
5693	2	Zerg	1.53847399193009	1.3243394962653
5697	5	Zerg	0.69276039037048	0.450724539697558
57	3	Protoss	1.2162097762433	0.810981456988048
5704	5	Terran	0.711815911312338	0.72933469669439
5707	2	Terran	0.994713560521091	0.755259425588677
5708	5	Protoss	0.751815929266257	0.571603468165972
5710	2	Terran	1.20673909583906	0.732572492012528
5711	4	Zerg	1.02867784281786	0.841775211182436
5718	3	Protoss	1.24846088699394	0.827747805885438
5720	4	Protoss	1.77679950589942	0.947513804952076
5732	5	Protoss	1.26385176481204	0.729921450271783
5735	5	Zerg	0.515093930808425	0.448052602708061
5737	3	Protoss	2.06742058806842	1.0217636526869
5758	5	Zerg	0.968712898810898	0.652452720598286
576	5	Protoss	1.0545549471829	0.843006122092769
5760	5	Zerg	0.969316909846451	0.79612681225382
5765	2	Terran	1.32695408107196	0.876602689087568
5769	3	Zerg	1.20559331093078	0.948780534637828
5771	5	Terran	0.568446865774354	0.848563023619811
5777	1	Zerg	1.47157797209133	0.671246092532885
578	5	Protoss	0.92097744204771	0.742243275396943
5784	1	Zerg	1.45773624312112	1.06526879305004
5788	6	Zerg	0.629798668144562	0.554680071598361
5796	6	Protoss	0.654608368871815	0.506016285140175
58	3	Zerg	1.2721744010808	0.820374146491359
5800	5	Zerg	0.476167009893148	0.457891943415366
5804	3	Protoss	1.21458968442129	0.853902481174046
5805	5	Protoss	0.718870345911843	0.528258759212275
5809	5	Protoss	0.674518689950447	0.561886795496444
5815	5	Protoss	1.74645898412963	0.943760531809052
5818	4	Zerg	1.15854493855435	0.889481751222968
5819	6	Zerg	0.257572722461821	0.405688682213819
5823	6	Protoss	0.645952255885996	0.491485412087158
5829	3	Terran	1.06667888678785	0.666082661051861
5831	3	Terran	0.989024927063447	0.885756297443002
5840	4	Zerg	0.706362978680701	0.666526827200768
5847	5	Protoss	1.01147934547882	0.638845559989469
5854	5	Zerg	0.636593965278076	0.692143176907918
5856	6	Zerg	0.54646316507486	0.478334555255806
5864	5	Terran	1.41906352691502	0.885117771491136
5877	5	Protoss	1.52919811976767	0.756036716349269
588	4	Zerg	1.1026952625171	0.731959646909023
5880	4	Terran	0.831723195948747	0.682321066306101
5883	1	Terran	1.54974658756791	1.05635202382579
5888	5	Zerg	1.02609892872221	0.843515733053073
5892	5	Protoss	0.835219930105887	0.765618269263735
590	1	Zerg	2.22145730812922	0.960870963985994
5903	3	Zerg	0.722394600617745	0.683530062588544
5907	4	Terran	0.956581402342973	0.831117446751943
5908	4	Random (Te	0.874617096620318	0.706257567787466
5911	4	Protoss	1.08494811136826	0.769315433509243
5925	5	Protoss	0.991114574241087	0.597657029693125
5931	4	Zerg	1.08733261271192	1.08432061101466
5947	6	Protoss	1.1528436496274	0.771072434499321
5948	5	Protoss	0.834276660591088	0.651166081217808
5950	2	Random (Pr	1.20480067890519	1.03579391700321
5954	4	Protoss	1.17256284823917	0.670641002906206
5955	5	Random (Ze	0.915610389364178	0.663402905473107
5956	6	Zerg	0.464082203257891	0.547423997793808
5962	6	Protoss	1.17868856741681	0.631062936249123
5963	2	Protoss	0.89031226639684	0.653250015165208
5973	6	Zerg	0.757564063250992	0.511355742694412
5979	2	Protoss	1.18597566829729	0.5544821306325
5982	1	Terran	1.30806930852563	0.894277646782589
5987	6	Terran	0.426652881928336	0.396014589351399
5988	4	Terran	1.13934432917137	0.798348718025924
60	2	Terran	1.53727932779536	1.05246290075516
600	1	Zerg	1.38163432693804	0.779719794210816
6000	6	Protoss	0.439005911096641	0.632120533191079
6004	5	Zerg	0.83358871400205	0.629761270901002
6011	4	Random (Ze	1.0480284594165	0.714432109899568
6012	4	Protoss	1.46197928536379	0.911709744517669
6019	4	Terran	0.392374275156957	0.513261370303863
6020	5	Protoss	0.813819689356621	0.601821108356969
6022	4	Zerg	0.829093098772909	0.841775211182439
6039	6	Zerg	0.567866182061561	0.501654075785518
6043	4	Terran	1.01710154874648	0.914620027583509
6046	6	Terran	0.625073099481448	0.656351578645318
6055	6	Zerg	0.632862629345369	0.494584369607384
6056	4	Zerg	1.04489077061414	0.786132442985637
6059	4	Terran	1.17357194965136	0.706804079265687
6067	2	Zerg	0.697953496745072	0.834272539078097
6068	6	Zerg	0.698865799216281	0.579606813094921
6071	5	Random (Ze	0.711167067409311	0.667721971353355
6079	6	Protoss	0.853446535962991	0.550450218435585
608	6	Protoss	1.03801108491924	0.845591587601971
6084	3	Protoss	0.775688229308119	0.82732254411833
6085	6	Terran	0.613187508321859	0.544892121000203
609	6	Protoss	0.613802917306507	0.467708714258086
6094	4	Zerg	0.784577861464469	0.636163906865456
6098	4	Protoss	0.96995867157172	0.566868131930186
6099	4	Zerg	0.432377066074385	0.632098113196634
6100	4	Protoss	1.16832722085238	0.675229599241885
6102	4	Protoss	1.50901285032874	0.869715490084675
6107	6	Protoss	0.668664376792374	0.610382143950335
6109	5	Zerg	0.877466965040873	0.636063887833766
611	6	Terran	0.60328622230473	0.543046188359464
6111	6	Protoss	0.748262444117802	0.719326922194647
6113	4	Zerg	0.574811416343215	0.591516635840628
6114	3	Zerg	1.12753628754062	0.725237626062706
6119	3	Zerg	1.25587833006506	0.908971561156526
6120	5	Protoss	0.554601182082983	0.694069956325815
6123	4	Protoss	1.28055708523029	0.75208769652869
6133	3	Zerg	1.39522044722368	1.22292373996498
6136	5	Random (Te	0.739948416960929	0.71660540380715
614	5	Terran	0.981638734971609	0.83240774178904
6157	6	Terran	1.18113495128383	0.842155674554723
616	5	Protoss	0.974010938465551	0.919442855768392
6167	6	Terran	0.58909489506177	0.632081715401341
6172	1	Terran	1.4326823862639	0.885766288602984
6177	7	Protoss	0.642560362082768	0.644233696359022
6185	2	Protoss	1.68157850854509	0.784589710408985
6186	6	Zerg	0.938354374916533	0.777493624930843
6189	3	Random (Ze	0.93471787770689	0.870687907851184
6197	6	Zerg	0.4482567231809	0.525919119884838
6198	6	Zerg	0.408998125207287	0.43119182192396
6206	6	Zerg	0.765526973430529	0.681922814170046
6215	5	Zerg	1.12996640993195	0.897545454220467
6219	2	Terran	1.33637759515404	0.845936529316809
6224	3	Zerg	0.863554577522096	0.919002790585343
6226	5	Zerg	0.999123991577802	0.825288465050048
623	5	Terran	0.794193976940074	0.671499201919209
6236	2	Terran	0.992429033810043	0.872727491781941
6242	3	Protoss	1.62190185988766	0.950917427733851
6253	3	Zerg	0.691384716518359	0.689647023231486
6255	5	Zerg	0.60633647803424	0.563210090096158
6258	6	Protoss	0.599212454444542	0.570851270579798
626	5	Zerg	0.839326544389079	0.732830770092995
6268	2	Zerg	2.13249720166217	1.2132025783765
6286	6	Protoss	0.665288286977865	0.389739780057927
6289	6	Terran	0.752421193220113	0.525652219281946
6301	6	Terran	0.538961719634135	0.485385406258036
6303	5	Zerg	0.442623061918105	0.557452006431896
6305	4	Protoss	0.939863424349882	0.703857238728821
631	6	Zerg	0.345449520503506	0.383268755297785
6311	3	Zerg	0.916678937601218	0.892899976833338
6316	1	Terran	2.49565854916074	1.19511924487827
6321	5	Zerg	0.920474976518969	0.832065468868895
6322	2	Terran	1.52448358631923	1.06309968996576
6324	1	Zerg	1.04522251205981	1.31282727823971
6327	6	Terran	0.623484351333439	0.5192475783103
6329	4	Zerg	1.71478732991902	0.908734602981047
633	3	Zerg	1.15941713981805	0.779660709609073
6339	3	Terran	0.931444013240788	0.95088193117081
6345	5	Zerg	0.85824190654422	0.669664408976444
6351	3	Zerg	1.4320879122447	1.11131127557455
6352	3	Protoss	1.2976295836733	0.952483815413148
6358	5	Zerg	0.829037669959933	0.654004564335763
636	5	Zerg	1.13102355868009	0.961471553025176
637	6	Protoss	0.556777372567588	0.496758809335345
6380	4	Zerg	0.992365970962928	0.837159295268671
6381	5	Zerg	0.800632079063159	1.00012147265936
6387	4	Terran	0.717860404514341	0.734465029255657
6390	4	Terran	0.938486351621881	0.760625745068295
6393	7	Zerg	0.37080183056845	0.441828086807966
6397	5	Zerg	0.747934785097616	0.55694649565753
6411	6	Terran	0.984318481492736	0.780181903047133
6423	5	Protoss	1.91141627708307	0.893962103747646
6431	3	Zerg	0.952161352869457	0.666328538741432
6440	3	Protoss	1.48564387164308	0.710416952044083
645	2	Random (Ze	0.790820295251296	0.849927997731422
6452	3	Random (Ze	1.44114013026429	0.816834323922506
6453	4	Zerg	1.24809820330333	0.84712547735521
6456	4	Protoss	1.68295594834567	0.963663366553717
6458	2	Terran	1.48296789447594	0.763124799768722
6466	4	Protoss	1.31083964276773	0.89493584676211
6469	7	Zerg	0.509944983006173	0.525266904683551
6472	3	Protoss	2.10254451811717	1.22069735452963
6474	6	Terran	0.862775184968999	0.681782914305157
6476	5	Protoss	0.588161785974616	0.672771651834105
6478	3	Terran	2.94234915801376	1.3691161286398
6481	3	Zerg	1.3352311095456	0.99955808537487
6484	5	Protoss	0.82077046250416	0.647580364911531
6489	4	Protoss	0.956310538880993	0.813240458260985
649	6	Zerg	0.500344750029373	0.466219411650807
6490	5	Terran	0.898759792165423	0.896339433658709
6496	3	Protoss	1.63534802432234	0.836886079061941
650	3	Zerg	1.35129348872661	0.921398701026343
6503	4	Zerg	0.809907505563201	0.65881364993002
6507	3	Zerg	1.39007380656241	0.90044841437943
651	2	Terran	1.20781268060244	0.932214525302882
6510	4	Zerg	1.16306294110025	1.06667888678784
6512	3	Protoss	1.53031200518795	0.80097730849357
6514	4	Zerg	1.16363665570925	0.847711144351893
6518	6	Zerg	0.346997408647794	0.393396807044954
6520	5	Zerg	0.674851191089465	0.586119249197114
6525	5	Zerg	1.24079777236028	0.83283661388175
6529	3	Zerg	1.23200993793507	0.892969914953259
6532	4	Protoss	1.21743165376468	0.999304434075787
6533	2	Zerg	1.54950753981418	0.951290536052213
6546	4	Zerg	0.979566923667378	0.799646468299905
6547	4	Protoss	1.72463062700178	1.15783387277837
656	5	Protoss	0.616384633047027	0.479922515334298
6560	5	Protoss	0.673328121355875	0.51519803224958
6567	4	Zerg	1.46371314268315	0.955961465836605
6572	6	Zerg	0.652111694898564	0.522968790268136
6588	4	Terran	0.595313276635503	0.571925969339112
6600	2	Terran	0.976044343104438	0.747807317941144
6603	5	Protoss	1.0705514603986	0.770617792733693
6606	5	Terran	0.75266943511824	0.693587863364233
6608	4	Zerg	0.721073206324759	0.560232315690903
6609	3	Terran	0.906827653854527	0.701903966951458
6618	5	Zerg	1.07327660479136	0.828300466747314
6619	1	Terran	2.29616548743765	0.973556677631439
6625	4	Zerg	0.852527436920944	0.987412730320117
6627	6	Terran	0.696433563172023	0.620398886180136
6629	6	Terran	0.800257692324515	0.795583896587386
6642	6	Zerg	1.05363229183501	0.757830993075502
6643	3	Protoss	1.20739723209249	0.963840543124144
6651	4	Random (Ze	1.6043092373616	0.915313849112682
6653	5	Terran	1.27344629898234	0.864724673318864
6670	6	Protoss	0.475719091597118	0.465974380223616
6678	5	Protoss	0.960828541426877	0.594569135039709
6687	6	Zerg	0.480551179881498	0.668459013040286
6689	5	Zerg	0.805970109336563	0.870883939018961
6709	4	Terran	0.92595273230068	0.929281786808178
6710	3	Zerg	1.74623520087101	0.767522575356115
6715	6	Protoss	0.922527276600876	0.619393727406749
6718	3	Zerg	1.74676539988671	0.934111695203116
6720	5	Terran	0.684563170561478	0.646639114381132
6721	4	Zerg	0.561478661220808	0.582978121611622
6728	2	Zerg	1.22542130590952	0.736781953638173
6731	3	Terran	1.14407483823457	0.838016601254608
6741	6	Zerg	0.684929185957585	0.580111526892849
6744	1	Terran	2.14784406745299	1.28368643764302
6747	3	Terran	0.682506767571287	0.790650445531525
6768	4	Zerg	1.29769182368632	0.923343041312212
6775	3	Zerg	1.00578337049725	0.829285700947354
6778	5	Terran	0.963542325134326	0.860657118643646
6792	5	Zerg	0.718644779956332	0.61746034793891
6793	6	Zerg	0.34822717735809	0.398948149335582
6794	5	Zerg	0.824756935338769	0.609265931556651
6798	4	Terran	1.03965989619317	0.826223224197488
680	6	Zerg	0.694015391077665	0.614950346524523
6804	6	Terran	0.662640373397857	0.67950758290252
6811	5	Terran	1.06806880329562	0.634795609505889
6812	2	Terran	1.44962648531373	0.697028735021683
6824	5	Protoss	1.42411205248714	0.707820398856798
6829	5	Random (Ze	0.728527910525483	0.765236681210861
683	4	Zerg	0.612902713791738	0.847125477355195
6832	5	Zerg	0.740387667208451	0.672052878701799
6836	5	Zerg	0.560914278339344	0.689066426024782
6842	1	Zerg	1.21559842083876	1.18150028841692
6847	1	Terran	1.85313404424103	0.951792536335103
6852	4	Zerg	0.965599376232031	0.71502301161112
6853	2	Protoss	1.41157052514972	0.906856727229978
6854	3	Protoss	1.16822637258128	0.854117624152439
6865	6	Terran	0.992518644390637	0.632520356425222
6876	5	Terran	0.869177632638729	0.728258981802513
6879	2	Terran	2.31527094101879	1.37182986393523
689	2	Protoss	2.0444910680371	0.91000101278557
6890	6	Zerg	1.06904545954998	0.695557249089366
6891	4	Protoss	1.67975288683925	1.05532447527236
6893	4	Zerg	0.850205933636498	0.712612219738803
6894	4	Zerg	0.674785541531985	0.730896218311626
6899	4	Protoss	1.13316388178109	0.572280322479967
6901	3	Protoss	1.15539650472446	0.545446125540709
6904	4	Zerg	1.24428232277471	0.776608005186179
691	4	Protoss	1.36071606088115	0.852440774468024
6913	4	Protoss	1.11234366478033	0.699432546028979
6918	6	Zerg	0.774221345364641	0.611470571836398
6927	5	Protoss	0.808220455432227	0.595497835563037
6928	5	Terran	0.785437365670878	0.738400263416791
6930	3	Protoss	1.2725707170936	0.827224751855436
6938	4	Terran	1.31519468606633	0.807437519211224
6943	5	Zerg	1.22871038309996	0.80397276073096
6952	4	Terran	0.827261845472404	0.822588049735263
6963	2	Zerg	0.715746719112748	0.656893791212288
6965	4	Zerg	0.957525055694396	0.706848785406067
6970	3	Zerg	1.3380516339921	0.95384069748923
6974	3	Protoss	1.69549216420104	0.763095594839538
6976	4	Terran	1.0468182369409	0.855172246595442
6988	3	Protoss	0.92172662717738	0.668018947857245
6989	5	Terran	1.05987537984848	0.720916058410108
699	1	Zerg	1.43161353398695	0.876675039460936
6993	6	Zerg	0.662640373397853	0.889401072606071
6995	6	Protoss	0.675143021952523	0.58734033096628
6998	4	Protoss	0.80382795295705	0.606165341574158
7006	5	Terran	0.880820664409672	0.705415859686714
7009	5	Terran	1.03223069930906	0.951969712905519
701	2	Zerg	0.944812018888058	0.629467652002316
7014	6	Terran	0.460363788826763	0.434968480398853
7022	6	Zerg	1.10180965312781	0.881010496449411
7026	3	Zerg	0.897684077273551	0.724493979680933
7032	3	Terran	1.07900531390186	1.04356999981639
7033	5	Protoss	0.923752750750497	0.682575924199883
7038	4	Random (Pr	0.890394040198573	0.859115561034701
704	6	Terran	0.624932871233644	0.51732853578944
7043	3	Protoss	1.60671465538372	0.968546795776123
705	5	Zerg	0.552023550501888	0.581613285485569
7059	4	Terran	0.873634165762241	0.641556361517011
7061	4	Random (Pr	1.26504071285044	0.742458418375326
7066	4	Protoss	1.12087849421045	0.718396893366266
7068	5	Random (Ze	0.531924205989291	0.407326167028295
7074	5	Protoss	1.404688064269	1.05043559192045
7091	5	Random (Ze	0.391560220644186	0.454812256286706
7093	5	Zerg	1.10389862204687	0.720621406070166
7095	5	Protoss	1.09116606941754	0.799549541455259
7096	4	Zerg	0.660003136888724	0.740577652338545
7098	3	Terran	0.941870648391165	0.71278134282876
710	6	Protoss	0.91855665553771	0.599803786265289
7103	6	Terran	0.62043732636062	0.583137537900333
711	5	Protoss	0.882842119103155	0.663657941538821
7110	5	Zerg	0.484658454923227	0.629234536391838
7116	5	Protoss	0.76555043138767	0.611761966349488
7119	6	Terran	0.427732390559916	0.494869063905449
712	4	Zerg	0.876632587005715	0.707119933345802
7124	4	Terran	0.669935065008406	0.734175413707844
7127	6	Random (Ze	0.714005759485104	0.615308918155141
7149	6	Random (Te	0.621009521913388	0.563320570595699
7156	6	Random (Pr	0.628520041671041	0.509922474841318
7166	4	Protoss	1.23115569375624	0.690553320161276
7168	6	Terran	1.30554694257226	0.795410793041566
7169	6	Terran	0.998136864971134	0.785904644537941
7171	4	Terran	0.876231839910489	0.826273157912619
7193	5	Zerg	0.934150812108275	0.671676378489633
7196	5	Protoss	0.745922220327175	0.609930343695746
72	7	Zerg	0.53678173104794	0.605089626682293
7204	4	Terran	0.688995388248893	0.682720384712946
7206	4	Zerg	0.828026648411188	1.19439558213283
7210	4	Zerg	1.00665577386209	0.728854625585622
7212	6	Terran	0.335734327117326	0.36299813558394
7217	4	Protoss	0.760705544936641	0.628842912492513
722	5	Zerg	0.540791213826755	0.86480957822929
7227	5	Terran	1.48031024591954	0.986757947342455
7228	5	Random (Pr	0.739238692423073	0.69873246270126
723	5	Zerg	1.09623170863566	0.639846847040186
7231	4	Terran	1.03550541109351	0.630962424512839
7234	2	Protoss	1.25494164833609	0.822276463352788
7239	6	Zerg	0.836279279190394	0.597214111364596
7245	2	Protoss	1.46588646239066	0.933994344487633
7253	4	Zerg	1.10665096842541	0.758712841327786
7255	2	Zerg	1.37070765763967	0.823362759046884
7258	7	Terran	0.582221411825599	0.509825581404362
7259	5	Terran	1.41538768832726	0.704087035408507
7260	4	Zerg	0.762241793159619	0.658677213269867
7266	6	Zerg	0.562748671539257	0.516996747023865
7281	5	Zerg	0.732631491974542	0.675100092649111
7282	4	Terran	0.76806043280205	0.817423793951647
7287	6	Zerg	0.719422752333495	0.5075837554112
7291	4	Protoss	0.993167928071182	0.707027766831202
7298	3	Terran	0.834023269972116	0.859324084229112
7316	6	Terran	0.58350429106882	0.574979757963352
732	3	Terran	1.35625321707888	1.03914058555572
7320	4	Protoss	1.01572410894589	0.671639646761632
7325	5	Terran	0.88914290103202	0.663016873610012
7328	5	Zerg	0.776207650507764	0.70362334731143
7332	5	Protoss	0.783846224829873	0.666269291105397
7333	3	Protoss	1.17537573924731	0.74442780410045
7339	6	Protoss	1.02747157235771	0.692959860681558
7347	6	Terran	0.746799244350789	0.686204857264673
7350	5	Protoss	1.01828826611313	0.615143423556392
7351	6	Zerg	0.555990925545789	0.522797437453497
7368	6	Terran	0.52633080753631	0.484778375362397
7379	2	Zerg	0.994475921603915	0.700891649705293
7385	4	Protoss	0.454275872422817	0.540922496590656
7389	4	Zerg	1.20343158722461	0.716034948940239
7391	6	Terran	0.680785847037454	0.58447525618108
7393	6	Terran	0.735788986045665	0.653819511284444
7394	4	Terran	0.972745591620403	0.564946753130107
7396	6	Terran	0.737382637737341	0.716744848330162
7397	6	Zerg	0.49269312434791	0.482469906908284
7402	4	Zerg	1.21643795819006	0.879641404768834
7406	6	Zerg	0.360812703317964	0.451172754235848
7407	4	Zerg	0.835529270820745	0.807890192088234
7409	6	Terran	1.09708887907915	0.703236918013135
7411	4	Terran	0.881369068080043	0.776666151937091
7412	4	Protoss	1.12075611541703	0.638350037129609
7424	6	Terran	0.659798862362691	0.710093607684921
7426	5	Terran	0.60600164582976	0.631538181958718
7428	4	Terran	0.930918664107545	0.765171012569217
7430	6	Zerg	0.926438763806485	0.66727422216287
7433	4	Protoss	1.0430131591665	0.850029907563283
7434	4	Zerg	0.562745287521176	0.764852383657033
7451	6	Protoss	0.732790864540559	0.543318767698582
7453	3	Terran	1.54247430668428	1.09985124476618
7456	3	Random (Ze	1.08605830430155	0.973687471749813
7464	1	Terran	1.12815197899723	0.965638753092657
747	5	Zerg	1.0066557738621	0.888291574932468
7490	4	Zerg	1.12393049634852	0.820048407302772
750	6	Protoss	0.762482651881186	0.590408110472754
7500	5	Protoss	0.687284023648182	0.562354407795799
7519	4	Zerg	0.496980280048387	0.546743786350992
7520	4	Terran	0.86438765689376	0.773175152665335
7527	4	Terran	1.04067211184246	0.976348007799229
7528	2	Terran	1.20554622387975	0.904047836163631
7529	6	Terran	0.63311483044441	0.627764564271656
7544	2	Protoss	1.24202447346569	0.65411584029239
7552	4	Zerg	1.40949789951523	0.768060432802056
756	6	Protoss	1.03387295926902	0.617122679587193
7560	5	Random (Ze	0.956271523314956	0.724284967720073
7561	3	Zerg	0.959249077122227	0.674394526362774
7565	3	Zerg	0.830308467878824	0.860930485134333
7569	5	Terran	0.646027786717072	0.657672123175559
7575	5	Zerg	0.550374855590776	0.565777136997235
7576	3	Zerg	0.918980943377671	0.841117495246303
7579	6	Terran	0.756073895435396	0.647580364911535
758	2	Terran	1.71774456794906	0.867908289066322
7581	4	Terran	1.00277617482048	0.758142866237891
7587	6	Zerg	0.795016582445629	0.668208779896989
7598	6	Zerg	0.511576903658189	0.586297714994154
7602	4	Zerg	1.00313244496438	0.852985292687292
7603	4	Zerg	0.698150288144537	0.580280951988318
7609	6	Zerg	0.286583102666044	0.38713080638351
7614	4	Terran	0.811186820740143	0.750946786794867
762	4	Protoss	2.03148757331468	0.926190521908364
7623	2	Terran	1.21699211434648	0.702083252766774
7630	5	Zerg	1.43686526563213	0.802238068641453
7631	6	Protoss	0.648949456592109	0.415549087916849
7633	6	Terran	0.997435946670532	0.656848062441582
7634	5	Zerg	0.950286535486465	0.78444439807838
7640	5	Terran	0.661899717242792	0.598573615984753
7641	6	Random (Ze	1.18156523724059	0.776666151937084
7649	4	Terran	1.17340798515906	0.786302133222103
765	3	Terran	0.916963615300545	0.877510635322319
7650	5	Zerg	0.924614474508623	0.770161829335033
7661	5	Terran	0.98318367329006	0.567859035584893
7663	4	Protoss	0.880006495883659	0.700538636511762
7666	1	Zerg	1.61357233781944	1.18371666702435
7667	5	Protoss	1.18754441918128	0.819201711620163
7676	3	Terran	1.01940173948142	0.783412868637619
7677	6	Zerg	0.749235422194163	0.674353713331655
7685	1	Protoss	1.34172240743672	0.874171318283616
7693	3	Zerg	1.10512720168654	0.741309101938204
7695	4	Zerg	0.917198380918957	0.929918970611283
7699	5	Zerg	0.922904701874983	0.687469036037446
77	4	Zerg	0.879434449049684	0.651082692466487
7700	1	Protoss	0.816377960028983	0.73041041158627
7705	5	Zerg	1.03315287133826	0.723424744999247
7709	4	Zerg	0.828061418993558	0.682720384712932
7712	6	Terran	0.523556765612478	0.579367385297051
7714	5	Zerg	0.933833759298021	0.785045404779109
7715	3	Protoss	1.06549560040677	0.765236681210866
7718	5	Zerg	0.769832198506325	0.896513446361801
7720	5	Zerg	0.761856608410675	0.639128778059516
7723	6	Terran	0.601339775474673	0.684381934944997
7727	6	Terran	0.633849180703424	0.634513592842517
7728	3	Protoss	1.21484068456272	0.960493874571632
7734	4	Zerg	1.35346792845457	0.854554813092437
7737	4	Zerg	0.915978598345717	0.695339158946908
774	3	Zerg	1.35540076376833	0.907114511159024
7740	3	Terran	0.825180893560864	0.82582632249599
7745	4	Zerg	1.47893989588263	0.857008607924348
7747	4	Protoss	0.968659745839759	0.73733801548997
7757	4	Protoss	1.97436711255587	1.07347740490451
7766	5	Terran	0.472002704997923	0.52783493158132
7767	2	Protoss	2.08129317280871	0.927696522756984
7785	5	Zerg	0.768217307890455	0.59625127024365
7794	5	Zerg	0.952963870328472	0.702382062458958
780	3	Protoss	1.29619935109797	0.863873245413274
7804	1	Zerg	1.85238104381672	1.13246326109387
7805	4	Zerg	1.0929263301497	0.683078956343567
7806	3	Zerg	0.655521096658869	0.681807656925889
7809	4	Zerg	0.857188301207423	0.79681135809411
7816	5	Zerg	1.24998070436413	1.11055417418438
7831	3	Zerg	1.30727421490989	0.826008726325481
7836	4	Zerg	1.17323490111787	0.937214448120342
7844	6	Protoss	0.604796249893602	0.557562586913796
7848	7	Terran	0.518447032476394	0.561130923932083
7849	4	Protoss	1.03088654244303	0.729334696694392
7853	3	Zerg	1.19382474051685	0.791033327103207
7855	6	Zerg	0.553455311872068	0.666560101634012
7863	4	Terran	0.645697863850746	0.920543018725988
7867	6	Protoss	0.900418817245161	0.651345367033114
7869	5	Zerg	0.532478871480416	0.549017987943064
7881	4	Zerg	1.081598922734	0.924829677768025
7885	4	Protoss	0.812299207730598	0.671111628171403
7887	2	Zerg	1.63250491991652	0.837961604266842
790	4	Zerg	0.897991954294325	0.683932109533677
7906	2	Protoss	1.35781036512613	0.832517269123478
7913	5	Random (Ze	0.351400198014014	0.424190239031196
7917	6	Protoss	1.00628238522196	0.632520356425213
7919	3	Zerg	1.39746492540253	0.922295692127415
792	3	Protoss	1.50658007972711	1.07128791136304
7922	5	Zerg	0.755255398848439	0.634453191738978
7934	2	Zerg	1.71762670701308	0.838776994389974
7935	3	Zerg	0.923636868295464	0.699308220147137
7945	4	Zerg	0.75696358444372	0.596687922440543
7946	4	Zerg	1.0031275217841	0.787703922132033
7955	3	Protoss	1.25035720457629	0.882704747404132
7956	5	Random (Ze	1.25384566229425	0.839228968480739
7958	2	Random (Te	1.9218244162814	1.41257301820711
7960	5	Zerg	0.915064097728176	0.723554736081298
7964	6	Random (Pr	0.901664222373505	0.710383804556583
7968	2	Zerg	1.2356211613888	0.941425646772415
7969	4	Terran	1.11087680918519	0.780131431970473
7974	2	Protoss	1.31457543955844	0.802898042794493
7975	5	Protoss	1.12900140967296	0.821976927272394
7979	6	Terran	0.533554586372296	0.606344627389481
798	5	Zerg	0.8530258538144	0.617685124184971
7985	5	Protoss	0.733422413283526	0.701043395037953
7989	5	Protoss	0.804020044902024	0.65649343115854
7990	5	Zerg	0.773852743758325	0.823666617982296
7991	5	Zerg	0.625597610588772	0.593170011670651
7993	3	Protoss	1.17057338689083	0.734380777459937
7997	6	Terran	0.499081676581366	0.672446890551722
7998	6	Protoss	0.728151410313317	0.664146374246485
8002	6	Protoss	0.80776409153871	0.645298545443906
8005	3	Zerg	0.627205059312395	0.767174549949919
8006	5	Terran	0.467180688788233	0.50175281794898
8007	5	Zerg	1.05693877740318	0.663188010070082
8018	5	Terran	0.905126861390341	0.8068297789729
8024	4	Protoss	1.52593321280454	0.76495984281957
8033	4	Terran	0.858863425146012	0.868947868292893
8041	3	Protoss	1.88970367354367	0.93895878997285
8042	6	Terran	0.46027150936299	0.502941533407554
8048	7	Terran	0.452043157952127	0.529529330647841
8050	4	Random (Ze	1.09297210525148	0.965122245974038
8051	2	Zerg	0.963131836842437	0.926987816475278
8052	3	Protoss	1.43182229619357	0.693080816082954
8055	6	Zerg	0.640936243520511	0.553233841159034
8062	3	Protoss	1.38488667512049	0.863176275873513
8063	3	Terran	1.42296728832854	0.884063200872321
8065	5	Protoss	1.50806169189803	0.680078277960946
8068	3	Terran	1.33018400537264	1.0123477797603
8073	5	Terran	0.61932169730239	0.608661241857012
8076	2	Zerg	1.36669577013306	1.05357309368844
8079	3	Terran	0.886903543248412	0.806365236995508
8090	4	Terran	1.2467067894758	0.629246441536895
8095	2	Zerg	0.963669406664071	0.891278684053723
8098	5	Protoss	1.08343472816253	0.847789889494302
8109	4	Zerg	0.75658985639019	0.66552752528383
8114	3	Protoss	1.75758366896983	0.881210408066478
8117	3	Protoss	1.31705469174016	0.903600509178883
8119	3	Zerg	0.920089569565357	0.669126070483196
8125	5	Protoss	0.804204453169216	0.437517536863705
8126	3	Terran	1.98065440281204	1.01395311491659
8129	4	Zerg	1.18028438602048	0.820595346126412
813	6	Protoss	0.921279649575868	0.629246441536893
8134	3	Terran	1.03356280463486	0.726784853987713
8137	4	Terran	0.719728312543649	0.600649175675118
8138	4	Zerg	1.3896084973301	0.942648959754114
8145	4	Terran	1.10093091449223	0.91356669126541
8146	3	Zerg	1.27386899368725	0.865171522006907
8151	2	Terran	1.02200333451956	0.842841164596174
8152	5	Protoss	1.03628711026357	0.889808711933519
8155	4	Terran	1.05796559616361	0.901508841333569
8159	3	Zerg	1.03490495816894	0.705937897796003
816	2	Protoss	1.04532311535538	0.808009086892065
8167	4	Zerg	0.483175272269271	0.567887820004782
8173	3	Terran	0.721551583064895	0.622554174338693
818	4	Terran	1.10621196355663	0.756995936771293
8182	5	Protoss	1.0126557430453	0.850630824158055
8184	6	Terran	0.716648679693599	0.720543509474542
8188	5	Zerg	0.41280275893014	0.566890424705909
8196	1	Protoss	3.15792798638896	1.33514764890742
8198	4	Zerg	1.17331981779222	0.59302165153297
8207	4	Zerg	1.2645028554045	0.943939817624371
8208	1	Zerg	1.31326658272235	1.28280813859271
8210	5	Zerg	0.422566120468954	0.455786727424058
8217	5	Random (Ze	0.7470712871164	0.680546367739851
8218	2	Zerg	0.968143402691668	1.07463917698775
8223	3	Protoss	1.26536342731801	0.72707569542144
8226	6	Terran	0.731822287381857	0.572280322479967
8227	5	Terran	0.73053803877683	0.620268146131262
8239	6	Zerg	0.3682018401348	0.430285956751848
824	4	Zerg	1.12544601880421	0.794705063200916
8246	3	Terran	1.24747070294974	1.14205064354555
8258	3	Terran	0.808270655460514	0.825890865389499
8262	2	Terran	1.00825220080318	0.98197402273011
8276	4	Protoss	1.0185522195238	0.969940799726193
8284	4	Protoss	0.507840863091408	0.512185096308613
8285	5	Zerg	1.70807469384337	1.28055027382888
8288	4	Protoss	1.0587840748857	0.68752212654915
8296	4	Terran	1.20229067749081	0.881010496449411
83	3	Zerg	0.982174466498792	0.739577373273584
8303	4	Protoss	1.43173942747482	0.826528701043047
8305	3	Zerg	1.0011893641702	0.965045343803055
8313	6	Protoss	0.650680954894012	0.581582092427391
8317	6	Protoss	0.867095048608058	0.795891328484763
833	3	Zerg	0.737323202366873	0.855828187177216
8333	3	Zerg	1.53673977006245	0.83338830745215
8338	2	Terran	0.949486472535622	0.789944507633741
834	6	Zerg	0.947075628016734	0.872912189999233
8341	5	Terran	0.784124441854121	0.836332471273355
8350	6	Terran	0.776394612255651	0.687350484409377
8354	4	Protoss	1.13514813965598	0.840066098377251
8355	3	Terran	1.35280979456638	1.09387480994684
8358	4	Zerg	0.837884108511334	0.738282688749568
8360	6	Protoss	1.13243440436055	0.574431752263725
8370	2	Zerg	1.17182718664041	0.919601768195591
8379	2	Zerg	0.589526461230418	0.687173613028785
8381	2	Zerg	1.43428652250617	0.727900410171875
8384	4	Protoss	2.29406636733327	1.20391479605304
8393	3	Terran	0.988554403204254	0.776169668140834
8405	2	Protoss	1.22429010165218	0.779133968453754
8406	4	Zerg	0.697739909305475	0.57130870902923
8407	4	Zerg	1.69511980135385	1.06694367814584
841	4	Zerg	0.896449713782509	0.761559709714433
8411	4	Protoss	1.46556575735316	0.850993630219838
8417	1	Zerg	1.1412267499515	0.779355439166792
8418	4	Terran	0.937601971637683	0.961356418013005
8419	2	Terran	3.00868339030834	1.64715652139305
8429	5	Zerg	0.866378329113275	0.567830774518099
8431	2	Protoss	1.12177247422405	0.732986465669456
8433	3	Terran	0.879470268308761	0.630980128284583
8440	6	Protoss	0.620056901126211	0.43544196950948
8442	1	Protoss	2.96863925903511	1.2821779638866
8448	3	Terran	0.996376604238978	0.822904634829744
8460	4	Terran	0.920029609345774	0.823850918785449
8461	3	Terran	2.19448839938492	0.876702633556814
8468	6	Terran	0.636338386745693	0.443527855561753
8470	5	Zerg	0.883347394317976	0.750403871128447
8473	6	Protoss	0.547952616463603	0.475548729510172
8474	5	Zerg	0.529385263825835	0.56771038887032
8475	6	Terran	1.05850345360956	0.837538959348156
8476	6	Protoss	0.689701326146697	0.566868131930193
8480	6	Zerg	0.764671930892631	0.605636374333952
8482	4	Zerg	1.11794892541877	0.723393816723325
8487	4	Terran	0.822481827104871	0.654083550394261
8488	4	Zerg	1.04179823411213	0.804381629739634
8491	4	Terran	0.904855509886081	0.916987183388947
8492	6	Zerg	0.943133031455465	0.665464124989034
8496	4	Zerg	1.18010226498762	0.735788986045665
8497	2	Zerg	0.597134602219607	0.618618810130168
8506	2	Protoss	1.81787993346625	0.85277298053758
8518	4	Terran	0.763176105725417	0.702668290690417
8519	4	Random (Ze	0.870822843649847	0.745027478646514
8520	3	Zerg	1.69317523981853	1.30132703251039
8522	6	Terran	0.62917368787271	0.721207073066847
8524	5	Zerg	0.788313547662963	0.649657607461377
8529	4	Protoss	1.40357742356894	0.787884321523833
8530	6	Protoss	0.68226914850361	0.518064291929227
8532	3	Protoss	0.72288040734311	0.691132281344928
8559	2	Protoss	1.4876596092459	0.954838191682607
8560	6	Random (Ze	0.391849836191999	0.474390267318915
8561	5	Terran	0.864250164424317	0.616488734488188
8564	6	Zerg	0.620155296825926	0.499041123314942
8567	6	Protoss	1.14821807559231	0.668664376792389
8570	5	Protoss	1.05283150236146	0.748893149274014
8577	3	Protoss	1.2475219274684	0.758378998775143
8578	3	Random (Ze	0.651094366891678	0.570117006343803
8581	2	Terran	1.40444038939212	0.814375634780065
8596	4	Terran	0.681629079750157	0.688176909526828
8603	3	Protoss	1.2907585734963	0.637038358971119
8607	5	Protoss	0.956615221133602	0.746906779263472
8608	3	Zerg	1.73584191272636	0.772282865087936
8617	6	Protoss	0.95151871799898	0.611299435376321
8618	6	Protoss	1.54217176187092	0.668422340941709
8621	5	Protoss	1.0631603459263	0.94992433275071
8624	6	Zerg	0.631137294421376	0.539866903199772
8629	1	Zerg	1.40565448192587	1.08770307281373
8632	6	Terran	0.660080171955178	0.65511036915469
8638	5	Zerg	0.916321098871217	0.667172997311205
8643	6	Protoss	0.805420838470033	0.807158531756903
865	4	Terran	1.31306224934453	0.865808412411341
866	3	Terran	1.50040161470709	1.01423364844373
8663	4	Protoss	1.61793334413787	0.81568262179932
8664	3	Zerg	0.779560802918872	0.762310247743646
8666	6	Zerg	0.489344219407437	0.543114813087454
8673	5	Terran	0.647030729565319	0.618669545700577
8684	5	Protoss	1.24916664985135	0.884063200872316
8727	3	Zerg	0.776006668435542	0.54102512898826
8734	1	Terran	2.34441008819837	1.37458680197693
8737	3	Terran	1.35770586710807	0.830759243643043
8742	5	Zerg	0.790997984188897	0.843476321452756
8743	3	Protoss	1.37715410935967	0.850890479476784
8747	5	Zerg	1.05204916425827	0.770211862585811
8748	2	Terran	0.859342525055842	0.936793997271178
8751	6	Protoss	0.624171873459978	0.655110369154691
8754	5	Zerg	0.60750998518902	0.663985017012706
8760	7	Terran	0.572131213485045	0.592260927798436
8766	3	Protoss	1.04010186269314	0.552734354019001
8780	2	Protoss	1.23839608245158	0.786595827862135
8784	5	Protoss	1.29336251985456	0.659096841989311
8788	2	Terran	1.37751013792908	1.12084914223679
8790	6	Zerg	0.516571618521736	0.623801404143669
8795	4	Terran	0.763304640648471	1.04270742967091
8796	2	Terran	1.12897528734036	0.711848075544998
8798	4	Terran	0.760370215702665	0.903600509178883
8800	2	Protoss	1.75670569578601	1.07171223181682
8802	2	Terran	1.0597783749629	0.815471570629342
8809	4	Terran	0.700448366730633	0.669485831800719
8817	5	Zerg	0.688995388248893	0.56807237893233
883	2	Zerg	2.15579185699054	0.976137247301047
8831	3	Terran	0.861526610470241	0.847690227673447
8834	5	Zerg	0.660220014891119	0.506123856629363
8854	4	Terran	0.836090126309199	0.863613590094535
8857	6	Terran	0.557847814347239	0.549690309750488
8865	3	Random (Te	1.23985840357824	0.814721770571133
8866	3	Zerg	1.33416229026199	0.865757410931222
887	5	Terran	0.974533149149431	0.827698066407863
8870	4	Terran	0.702344032134494	0.595554881049723
8878	6	Terran	0.812913066772164	0.582102067144954
888	5	Terran	0.690877889309689	0.595811585739823
8885	5	Protoss	1.04800769335607	0.767638189573464
8889	6	Protoss	0.428088751866308	0.502107091447978
8891	3	Protoss	1.18933364316249	0.59466682158124
8892	2	Protoss	2.3601184727839	1.1969121030314
8897	3	Zerg	1.00280013029526	0.737285632851761
8898	5	Protoss	0.901145073012629	0.550999875705831
8900	5	Protoss	1.06487604309563	0.716668153842502
892	6	Terran	0.851232752396934	0.657848552515835
8922	4	Protoss	1.21510489523792	0.930004420161388
893	4	Terran	1.077772781238	0.830919598657981
8941	2	Protoss	1.40560079205605	1.04750725693701
8966	5	Terran	1.05578585809322	0.762115692610088
8967	4	Random (Te	0.863475591463601	0.551322688292711
8982	4	Terran	0.762638829746984	0.629809554897689
8984	6	Protoss	0.858420483719942	0.548435309043294
9003	5	Zerg	0.92076891885328	0.713844402251327
901	2	Terran	1.17312273002017	0.902042577266509
9014	2	Protoss	1.97695831989837	0.920210812656434
902	3	Random (Ze	1.53673140648869	0.949391075522408
9020	2	Protoss	1.37297077366903	1.10816562445133
9022	4	Terran	0.840139548563149	0.7503018100783
9024	4	Zerg	0.89739932921394	0.985272093662363
9025	2	Protoss	1.69052732623852	0.879272803162527
9031	2	Terran	1.15314955604978	0.91595442239032
9036	4	Zerg	0.82952628139155	0.694511554147956
9042	5	Zerg	0.698925897200454	0.593686689057493
9047	4	Zerg	1.14079564283834	0.838654222581662
9048	3	Zerg	1.15978086630247	0.903119870610175
9049	3	Zerg	0.899274762060475	0.64821447053202
905	3	Random (Te	1.28978215536367	0.889257643953821
9055	3	Zerg	1.53083384134827	0.847365796639564
9057	3	Terran	0.969538924713564	0.694795526652411
9071	5	Terran	0.883237680803024	0.765515079255077
9072	3	Zerg	1.58759646838109	1.01358794820599
9075	3	Protoss	1.32042267954205	1.15500548955528
9078	2	Terran	2.36378048092648	0.99011545154708
9081	5	Random (Pr	1.08728323563492	0.797208836323959
9082	3	Protoss	1.20830300646013	0.708695980745543
9085	4	Random (Ze	0.727752763029856	0.656882134858973
9086	5	Zerg	0.651503560399566	0.761985807530264
9087	3	Protoss	1.53913286730138	0.997889257962764
9092	6	Zerg	0.504222879549442	0.431796884538916
9098	7	Zerg	0.567678653220255	0.482756938700204
9099	5	Zerg	0.887195857077723	0.651883224479056
910	3	Protoss	0.914063251916747	0.670566693653808
9110	5	Terran	0.828300466747305	0.725892409040371
912	3	Terran	0.934566594044008	1.0893970183696
9124	5	Terran	0.474390267318916	0.682044615101374
9128	4	Random (Pr	0.98819289727223	0.700771033182353
9130	3	Zerg	1.49200389956773	0.929867965841066
9131	6	Protoss	0.863968907899115	0.546123465635308
9132	3	Random (Ze	1.36427046201796	0.956541520606221
9134	5	Random (Pr	1.2885490187803	0.699561684525592
9148	3	Terran	0.575339386703742	0.660757872337063
915	3	Zerg	1.01203257028036	0.970868547084419
9161	2	Random (Ze	1.64982392967579	1.03386958258551
9163	3	Zerg	1.14958064778869	0.78941826301902
9182	3	Zerg	0.726146433279895	0.911130513422048
9185	1	Protoss	3.661590063306	1.57678288851717
9192	4	Protoss	0.928964733997948	0.603192971478181
9194	3	Terran	1.63197007849366	0.99396056009677
9196	6	Protoss	0.689891817325482	0.509888858750943
9197	5	Zerg	1.07005323455395	0.816410986363386
9200	4	Protoss	1.1842934333068	0.769982987076902
9202	7	Protoss	0.643693911108612	0.581996456987264
9206	2	Protoss	1.22362568951306	1.01504457197763
9208	3	Terran	0.943509531667614	0.833978830602821
921	4	Protoss	1.55678832405873	0.913693919121844
9218	4	Protoss	0.84683586180739	0.531154914690412
9224	1	Protoss	1.57879088964867	0.931210524737127
9225	5	Zerg	0.812499802105934	0.813981114416057
9237	4	Zerg	0.755231536684081	0.770849323262482
9240	2	Zerg	1.14456064495992	0.885943947505274
9243	2	Zerg	1.30562615944914	1.07053687443399
9244	6	Protoss	1.24583030832458	0.806481241853763
9245	5	Terran	0.620382439137745	0.615212585478268
9246	6	Terran	0.623484351333426	0.819264461655526
9256	4	Terran	1.01497452542652	0.751774609671502
9261	4	Protoss	0.868585989448198	0.665840625201186
9264	5	Protoss	0.356684411517983	0.333301766762913
9265	4	Zerg	0.845324824166633	0.856484196914554
9271	4	Protoss	1.65824812192283	0.759942146977395
928	4	Protoss	2.18074301456297	1.18032816511493
93	4	Protoss	1.12977117554822	0.854632936675477
931	5	Protoss	1.03996204056405	0.691665117026026
941	5	Zerg	1.04315658781874	0.802317814743456
942	4	Protoss	1.46898716580243	0.758197187807501
953	7	Zerg	0.573728400219028	0.465412185336689
958	3	Terran	1.00335442677636	0.837396115437053
961	4	Terran	0.97753145992989	0.907023238380316
966	4	Zerg	1.32121047423183	0.891389691487278
967	6	Zerg	0.504657931433569	0.502590871445248
97	3	Protoss	1.53388975323577	0.819301193383533
974	3	Protoss	1.67386484566186	0.891479038933817
981	5	Zerg	0.744368468232124	0.636377187866841
993	5	Protoss	0.833038446945248	0.57921807919838
995	3	Terran	1.10920236416597	0.689159083993323
10094	8	Protoss	0.166818555540706	0.187670874983312
10016	8	Terran	0.413421523285617	0.410020876208049
10045	8	Terran	0.383355887662828	0.412689187774239
10069	8	Zerg	0.12055144233832	0.172369291442891
10083	8	Protoss	0.303164518659291	0.289414076128304
10082	8	Terran	0.294506832621266	0.23872902341269
10067	8	Protoss	0.34530448029335	0.38725736107667
10065	8	Terran	0.311177425348473	0.274468654663088
10060	8	Zerg	0.27809084635936	0.359882271759179
10055	8	Terran	0.437727787643202	0.564009662081747
10051	8	Protoss	0.289775335702188	0.268483599566371
10046	8	Zerg	0.223043918788698	0.272118774028589
10041	8	Protoss	0.355930444469256	0.290915285881969
10026	8	Zerg	0.155007892224996	0.197984014003016
10017	8	Zerg	0.295407858770017	0.426024470834023
10001	8	Zerg	0.376912815130102	0.42704407625577
